# Supplementary material for: A record of vapour pressure deficit preserved in wood and soil across biomes
Source: Sci Rep. 2021 Jan 12;11:662. doi: 10.1038/s41598-020-80006-9 (PMC7804288; doi:10.1038/s41598-020-80006-9)
Supplement: Supplementary file 2 — Supplementary Information. [file 41598_2020_80006_MOESM2_ESM.xlsx]

## Sheet: TableS1_General_Statistics
Table S1. General statistics for cellulose and carbonate datasets
			Cellulose				Carbonate
			δ13C vPDB (‰)	δ18O vSMOW (‰)			δ13C vPDB (‰)	δ18O vPDB (‰)
		N	333	333		N	218	218
		Mean	-24.76	29.57		Mean	-1.89	-5.81
		Std Dev	2.21	1.87		Std Dev	3.82	3.8
		Range	8.69	11		Range	19.73	18.41
		Variance	4.9	3.5		Variance	14.57	14.41
		Median	-24.98	29.96		Median	-1.43	-6.29

## Sheet: TableS2_Inclusion_criteria
Criteria for inclusion of dataset: Pedogenic Carbonate								Criteria for inclusion of dataset: Cellulose
1. n < 8								1. n < 8
2. Modern pedogenic carbonate (no paleosol carbonate)								2. α-cellulose only
3. Collected from an individual soil (not multiple soils across a given area)								3. Collected from a single tree
4. Dataset meets model assumptions for regression (Lack of Fit test; mean of residuals is equal to 0; distributions of residuals obey normal distribution; equal variance of residuals, and low / no autocorrelation of residuals). Datasets that passed all criteria were included in the transfer function dataset.								4. Data from the modern (1950-present)
								5. Data are from needle-bearing taxa only
								6. Dataset meets model assumptions for regression (Lack of Fit test; mean of residuals is equal to 0; distributions of residuals obey normal distribution; equal variance of residuals, and low / no autocorrelation of residuals). Datasets that passed all criteria were included in the transfer function dataset.
Recommended samples for carbonate VPD prediction:
We recommend analysis of carbonate that is demonstrably pedogenic and exhibits no evidence for diagenetic alteration
– this includes nodular, micritic carbonate with displacive and replacive fabrics, with emphasis on samples that show a repeatable relationship to what appears to be the paleosol surface.
Recommended samples for cellulose VPD prediction:
We recommend use of our paleproxy for any sample with suitably preserved fossil cellulose (permineralized, mummified or compressed), which can be successfully extracted as α-cellulose.
However, this does not include samples from coal measures with spreading root traces indicative of water-logging. We suggest analyzing wood only from well-drained locations.

## Sheet:  TableS3_Cellulose_regressions
Location	Taxon	δ13C vPDB (‰)	δ18O vSMOW (‰)	δ18O vPDB (‰)	Reference	Type			Age (year)
Balmoral, Sorth Island, NZ	Pinus radiata	-26.9155	27.6552	-3.10889	Barbour et al 2002	Tree-ring cellulose
Balmoral, Sorth Island, NZ	Pinus radiata	-26.9155	27.6552	-3.10889	Barbour et al 2002	Tree-ring cellulose
Balmoral, Sorth Island, NZ	Pinus radiata	-26.6058	27.8621	-2.90818	Barbour et al 2002	Tree-ring cellulose
Balmoral, Sorth Island, NZ	Pinus radiata	-26.6558	28.4138	-2.37298	Barbour et al 2002	Tree-ring cellulose
Balmoral, Sorth Island, NZ	Pinus radiata	-26.6166	28.4138	-2.37298	Barbour et al 2002	Tree-ring cellulose
Balmoral, Sorth Island, NZ	Pinus radiata	-26.2279	28.5862	-2.20572	Barbour et al 2002	Tree-ring cellulose
Balmoral, Sorth Island, NZ	Pinus radiata	-25.8837	29.0345	-1.77087	Barbour et al 2002	Tree-ring cellulose
Balmoral, Sorth Island, NZ	Pinus radiata	-25.1778	29.0345	-1.77087	Barbour et al 2002	Tree-ring cellulose
Balmoral, Sorth Island, NZ	Pinus radiata	-25.0663	29.3448	-1.46981	Barbour et al 2002	Tree-ring cellulose
Balmoral, Sorth Island, NZ	Pinus radiata	-25.4557	29.2069	-1.60362	Barbour et al 2002	Tree-ring cellulose
Balmoral, Sorth Island, NZ	Pinus radiata	-25.693	29.3103	-1.50326	Barbour et al 2002	Tree-ring cellulose
Balmoral, Sorth Island, NZ	Pinus radiata	-25.7329	29.3448	-1.46981	Barbour et al 2002	Tree-ring cellulose
Balmoral, Sorth Island, NZ	Pinus radiata	-25.7336	29.3793	-1.43636	Barbour et al 2002	Tree-ring cellulose
Balmoral, Sorth Island, NZ	Pinus radiata	-25.9304	29.4138	-1.40291	Barbour et al 2002	Tree-ring cellulose
Balmoral, Sorth Island, NZ	Pinus radiata	-26.1697	29.6207	-1.20221	Barbour et al 2002	Tree-ring cellulose
Balmoral, Sorth Island, NZ	Pinus radiata	-26.0169	29.8276	-1.00151	Barbour et al 2002	Tree-ring cellulose
Balmoral, Sorth Island, NZ	Pinus radiata	-26.0169	29.8276	-1.00151	Barbour et al 2002	Tree-ring cellulose
Balmoral, Sorth Island, NZ	Pinus radiata	-25.8607	29.8621	-0.968057	Barbour et al 2002	Tree-ring cellulose
Balmoral, Sorth Island, NZ	Pinus radiata	-26.2975	30.1379	-0.700453	Barbour et al 2002	Tree-ring cellulose
Balmoral, Sorth Island, NZ	Pinus radiata	-25.9878	30.3448	-0.49975	Barbour et al 2002	Tree-ring cellulose
Balmoral, Sorth Island, NZ	Pinus radiata	-25.9459	30.2069	-0.633552	Barbour et al 2002	Tree-ring cellulose			Data were extracted from Fig 6 which shows regression of d18O vs d13C in a-cellulose from individual trees; we display d13C vs. d18O here
Balmoral, Sorth Island, NZ	Pinus radiata	-25.906	30.1724	-0.667003	Barbour et al 2002	Tree-ring cellulose
Balmoral, Sorth Island, NZ	Pinus radiata	-25.476	30.2414	-0.600102	Barbour et al 2002	Tree-ring cellulose
Balmoral, Sorth Island, NZ	Pinus radiata	-25.3928	30	-0.834255	Barbour et al 2002	Tree-ring cellulose
Balmoral, Sorth Island, NZ	Pinus radiata	-25.0412	30.069	-0.767354	Barbour et al 2002	Tree-ring cellulose
Balmoral, Sorth Island, NZ	Pinus radiata	-25.0392	29.9655	-0.867705	Barbour et al 2002	Tree-ring cellulose
Balmoral, Sorth Island, NZ	Pinus radiata	-25.0372	29.8621	-0.968057	Barbour et al 2002	Tree-ring cellulose
Balmoral, Sorth Island, NZ	Pinus radiata	-24.8803	29.8621	-0.968057	Barbour et al 2002	Tree-ring cellulose
Balmoral, Sorth Island, NZ	Pinus radiata	-24.4178	30.2759	-0.566651	Barbour et al 2002	Tree-ring cellulose
Balmoral, Sorth Island, NZ	Pinus radiata	-24.4266	30.7241	-0.131795	Barbour et al 2002	Tree-ring cellulose
Balmoral, Sorth Island, NZ	Pinus radiata	-25.4922	31.069	0.20271	Barbour et al 2002	Tree-ring cellulose
Balmoral, Sorth Island, NZ	Pinus radiata	-25.3746	31.069	0.20271	Barbour et al 2002	Tree-ring cellulose
Balmoral, Sorth Island, NZ	Pinus radiata	-24.9838	31.1379	0.269611	Barbour et al 2002	Tree-ring cellulose
Balmoral, Sorth Island, NZ	Pinus radiata	-24.6694	31.1034	0.23616	Barbour et al 2002	Tree-ring cellulose
Balmoral, Sorth Island, NZ	Pinus radiata	-24.5909	31.1034	0.23616	Barbour et al 2002	Tree-ring cellulose
Balmoral, Sorth Island, NZ	Pinus radiata	-24.4348	31.1379	0.269611	Barbour et al 2002	Tree-ring cellulose
Balmoral, Sorth Island, NZ	Pinus radiata	-24.3962	31.1724	0.303061	Barbour et al 2002	Tree-ring cellulose
Balmoral, Sorth Island, NZ	Pinus radiata	-24.9513	31.4828	0.604116	Barbour et al 2002	Tree-ring cellulose
Balmoral, Sorth Island, NZ	Pinus radiata	-24.6761	31.4483	0.570665	Barbour et al 2002	Tree-ring cellulose
Balmoral, Sorth Island, NZ	Pinus radiata	-24.6761	31.4483	0.570665	Barbour et al 2002	Tree-ring cellulose
Balmoral, Sorth Island, NZ	Pinus radiata	-24.7201	31.6897	0.804818	Barbour et al 2002	Tree-ring cellulose
Balmoral, Sorth Island, NZ	Pinus radiata	-24.76	31.7241	0.838269	Barbour et al 2002	Tree-ring cellulose
Balmoral, Sorth Island, NZ	Pinus radiata	-25.1116	31.6552	0.771368	Barbour et al 2002	Tree-ring cellulose
Balmoral, Sorth Island, NZ	Pinus radiata	-25.5497	32	1.10587	Barbour et al 2002	Tree-ring cellulose
Balmoral, Sorth Island, NZ	Pinus radiata	-23.3171	32.1379	1.23967	Barbour et al 2002	Tree-ring cellulose
Balmoral, Sorth Island, NZ	Pinus radiata	-22.5822	32.6552	1.74143	Barbour et al 2002	Tree-ring cellulose
Balmoral, Sorth Island, NZ	Pinus radiata	-23.7336	31.3793	0.503764	Barbour et al 2002	Tree-ring cellulose
Balmoral, Sorth Island, NZ	Pinus radiata	-23.4598	31.4138	0.537215	Barbour et al 2002	Tree-ring cellulose
Balmoral, Sorth Island, NZ	Pinus radiata	-23.2292	31.6552	0.771368	Barbour et al 2002	Tree-ring cellulose
Balmoral, Sorth Island, NZ	Pinus radiata	-23.19	31.6552	0.771368	Barbour et al 2002	Tree-ring cellulose
Balmoral, Sorth Island, NZ	Pinus radiata	-22.7694	32.2069	1.30658	Barbour et al 2002	Tree-ring cellulose
Balmoral, Sorth Island, NZ	Pinus radiata	-22.6423	31.7241	0.838269	Barbour et al 2002	Tree-ring cellulose
Balmoral, Sorth Island, NZ	Pinus radiata	-22.5991	31.5172	0.637566	Barbour et al 2002	Tree-ring cellulose
Balmoral, Sorth Island, NZ	Pinus radiata	-22.5524	31.1379	0.269611	Barbour et al 2002	Tree-ring cellulose
Balmoral, Sorth Island, NZ	Pinus radiata	-22.4699	30.931	0.068908	Barbour et al 2002	Tree-ring cellulose
Balmoral, Sorth Island, NZ	Pinus radiata	-22.1163	30.8966	0.0354575	Barbour et al 2002	Tree-ring cellulose
Balmoral, Sorth Island, NZ	Pinus radiata	-21.9621	31.0345	0.169259	Barbour et al 2002	Tree-ring cellulose
Balmoral, Sorth Island, NZ	Pinus radiata	-22.3083	30.6897	-0.165245	Barbour et al 2002	Tree-ring cellulose
Balmoral, Sorth Island, NZ	Pinus radiata	-22.188	30.5517	-0.299047	Barbour et al 2002	Tree-ring cellulose
Balmoral, Sorth Island, NZ	Pinus radiata	-22.1068	30.4138	-0.432849	Barbour et al 2002	Tree-ring cellulose
Balmoral, Sorth Island, NZ	Pinus radiata	-22.812	30.3793	-0.4663	Barbour et al 2002	Tree-ring cellulose
Balmoral, Sorth Island, NZ	Pinus radiata	-23.1339	30.7931	-0.0648939	Barbour et al 2002	Tree-ring cellulose
Balmoral, Sorth Island, NZ	Pinus radiata	-23.3692	30.7931	-0.0648939	Barbour et al 2002	Tree-ring cellulose
Balmoral, Sorth Island, NZ	Pinus radiata	-23.4841	30.6552	-0.198696	Barbour et al 2002	Tree-ring cellulose
Balmoral, Sorth Island, NZ	Pinus radiata	-23.5598	30.5172	-0.332498	Barbour et al 2002	Tree-ring cellulose
Matangi, North Island, NZ	Pinus radiata	-28.4658	27.517	-3.24288	Barbour et al 2002	Tree-ring cellulose
Matangi, North Island, NZ	Pinus radiata	-28.9041	28.2663	-2.51603	Barbour et al 2002	Tree-ring cellulose
Matangi, North Island, NZ	Pinus radiata	-28.9315	28.4759	-2.31268	Barbour et al 2002	Tree-ring cellulose
Matangi, North Island, NZ	Pinus radiata	-29.0137	28.5467	-2.24408	Barbour et al 2002	Tree-ring cellulose
Matangi, North Island, NZ	Pinus radiata	-28.0274	28.3026	-2.4808	Barbour et al 2002	Tree-ring cellulose
Matangi, North Island, NZ	Pinus radiata	-27.3699	27.7369	-3.02965	Barbour et al 2002	Tree-ring cellulose
Matangi, North Island, NZ	Pinus radiata	-28.137	28.5132	-2.27653	Barbour et al 2002	Tree-ring cellulose
Matangi, North Island, NZ	Pinus radiata	-28.3836	28.7486	-2.04815	Barbour et al 2002	Tree-ring cellulose
Matangi, North Island, NZ	Pinus radiata	-28.3288	29.3294	-1.48478	Barbour et al 2002	Tree-ring cellulose
Matangi, North Island, NZ	Pinus radiata	-28.1096	29.5129	-1.30677	Barbour et al 2002	Tree-ring cellulose
Matangi, North Island, NZ	Pinus radiata	-27.8904	28.8824	-1.91835	Barbour et al 2002	Tree-ring cellulose
Matangi, North Island, NZ	Pinus radiata	-27.8082	28.7885	-2.00952	Barbour et al 2002	Tree-ring cellulose
Matangi, North Island, NZ	Pinus radiata	-27.2603	28.1542	-2.62481	Barbour et al 2002	Tree-ring cellulose
Matangi, North Island, NZ	Pinus radiata	-26.9863	28.8254	-1.97367	Barbour et al 2002	Tree-ring cellulose
Matangi, North Island, NZ	Pinus radiata	-26.9315	28.8946	-1.90661	Barbour et al 2002	Tree-ring cellulose
Matangi, North Island, NZ	Pinus radiata	-27.0959	29.036	-1.7694	Barbour et al 2002	Tree-ring cellulose			Data were extracted from Fig 6 which shows regression of d18O vs d13C in a-cellulose from individual trees; we display d13C vs. d18O here
Matangi, North Island, NZ	Pinus radiata	-27.0959	28.943	-1.85964	Barbour et al 2002	Tree-ring cellulose
Matangi, North Island, NZ	Pinus radiata	-27.2055	28.9442	-1.8584	Barbour et al 2002	Tree-ring cellulose
Matangi, North Island, NZ	Pinus radiata	-27.2877	28.9219	-1.88003	Barbour et al 2002	Tree-ring cellulose
Matangi, North Island, NZ	Pinus radiata	-27.2877	28.8522	-1.94771	Barbour et al 2002	Tree-ring cellulose
Matangi, North Island, NZ	Pinus radiata	-27.4795	28.8544	-1.94555	Barbour et al 2002	Tree-ring cellulose
Matangi, North Island, NZ	Pinus radiata	-27.6438	29.0889	-1.7181	Barbour et al 2002	Tree-ring cellulose
Matangi, North Island, NZ	Pinus radiata	-27.5342	29.0644	-1.74189	Barbour et al 2002	Tree-ring cellulose
Matangi, North Island, NZ	Pinus radiata	-27.5616	29.2042	-1.60623	Barbour et al 2002	Tree-ring cellulose
Matangi, North Island, NZ	Pinus radiata	-27.6712	29.2752	-1.53731	Barbour et al 2002	Tree-ring cellulose
Matangi, North Island, NZ	Pinus radiata	-27.2329	29.2701	-1.54226	Barbour et al 2002	Tree-ring cellulose
Matangi, North Island, NZ	Pinus radiata	-27.0137	29.1978	-1.61241	Barbour et al 2002	Tree-ring cellulose
Matangi, North Island, NZ	Pinus radiata	-26.9589	29.4763	-1.34231	Barbour et al 2002	Tree-ring cellulose
Matangi, North Island, NZ	Pinus radiata	-27.0685	29.5938	-1.22828	Barbour et al 2002	Tree-ring cellulose
Matangi, North Island, NZ	Pinus radiata	-27.7808	29.4858	-1.33304	Barbour et al 2002	Tree-ring cellulose
Matangi, North Island, NZ	Pinus radiata	-27.7808	29.6719	-1.15256	Barbour et al 2002	Tree-ring cellulose
Matangi, North Island, NZ	Pinus radiata	-27.5616	29.6461	-1.17759	Barbour et al 2002	Tree-ring cellulose
Matangi, North Island, NZ	Pinus radiata	-27.5616	29.8321	-0.997117	Barbour et al 2002	Tree-ring cellulose
Matangi, North Island, NZ	Pinus radiata	-27.4247	29.5049	-1.3145	Barbour et al 2002	Tree-ring cellulose
Matangi, North Island, NZ	Pinus radiata	-27.0685	29.8496	-0.98012	Barbour et al 2002	Tree-ring cellulose
Matangi, North Island, NZ	Pinus radiata	-27.2877	29.8057	-1.02277	Barbour et al 2002	Tree-ring cellulose
Matangi, North Island, NZ	Pinus radiata	-27.3973	29.9697	-0.863613	Barbour et al 2002	Tree-ring cellulose
Matangi, North Island, NZ	Pinus radiata	-27.3425	29.9924	-0.841672	Barbour et al 2002	Tree-ring cellulose
Matangi, North Island, NZ	Pinus radiata	-27.2877	30.1778	-0.661813	Barbour et al 2002	Tree-ring cellulose
Matangi, North Island, NZ	Pinus radiata	-26.9863	30.0812	-0.755451	Barbour et al 2002	Tree-ring cellulose
Matangi, North Island, NZ	Pinus radiata	-26.8767	30.0335	-0.801806	Barbour et al 2002	Tree-ring cellulose
Matangi, North Island, NZ	Pinus radiata	-26.5753	30.0997	-0.737527	Barbour et al 2002	Tree-ring cellulose
Matangi, North Island, NZ	Pinus radiata	-27.0411	30.0819	-0.754833	Barbour et al 2002	Tree-ring cellulose
Matangi, North Island, NZ	Pinus radiata	-26.274	30.1427	-0.695807	Barbour et al 2002	Tree-ring cellulose
Matangi, North Island, NZ	Pinus radiata	-26	30	-0.834255	Barbour et al 2002	Tree-ring cellulose
Matangi, North Island, NZ	Pinus radiata	-25.9178	29.8595	-0.97054	Barbour et al 2002	Tree-ring cellulose
Matangi, North Island, NZ	Pinus radiata	-26.1918	29.7929	-1.03513	Barbour et al 2002	Tree-ring cellulose
Matangi, North Island, NZ	Pinus radiata	-26.2466	29.4912	-1.32779	Barbour et al 2002	Tree-ring cellulose
Matangi, North Island, NZ	Pinus radiata	-28.274	30.3985	-0.447651	Barbour et al 2002	Tree-ring cellulose
Matangi, North Island, NZ	Pinus radiata	-27.5068	30.3896	-0.456304	Barbour et al 2002	Tree-ring cellulose
Matangi, North Island, NZ	Pinus radiata	-27.3699	30.388	-0.457849	Barbour et al 2002	Tree-ring cellulose
Matangi, North Island, NZ	Pinus radiata	-27.3151	30.5037	-0.345669	Barbour et al 2002	Tree-ring cellulose
Matangi, North Island, NZ	Pinus radiata	-27.1781	30.4323	-0.414893	Barbour et al 2002	Tree-ring cellulose
Matangi, North Island, NZ	Pinus radiata	-27.3151	30.6432	-0.210311	Barbour et al 2002	Tree-ring cellulose
Matangi, North Island, NZ	Pinus radiata	-25.5616	30.5065	-0.342888	Barbour et al 2002	Tree-ring cellulose
Matangi, North Island, NZ	Pinus radiata	-26.2466	30.7471	-0.109566	Barbour et al 2002	Tree-ring cellulose
Matangi, North Island, NZ	Pinus radiata	-26.1644	30.6531	-0.200731	Barbour et al 2002	Tree-ring cellulose
Matangi, North Island, NZ	Pinus radiata	-26.0548	30.7913	-0.0666096	Barbour et al 2002	Tree-ring cellulose
Matangi, North Island, NZ	Pinus radiata	-26	30.6279	-0.225145	Barbour et al 2002	Tree-ring cellulose
Matangi, North Island, NZ	Pinus radiata	-25.863	30.6961	-0.159011	Barbour et al 2002	Tree-ring cellulose
Matangi, North Island, NZ	Pinus radiata	-25.2329	30.0608	-0.775229	Barbour et al 2002	Tree-ring cellulose
Matangi, North Island, NZ	Pinus radiata	-27.0685	31.1287	0.260659	Barbour et al 2002	Tree-ring cellulose
Matangi, North Island, NZ	Pinus radiata	-27.3973	31.2023	0.332047	Barbour et al 2002	Tree-ring cellulose
Matangi, North Island, NZ	Pinus radiata	-27.5068	31.6222	0.739356	Barbour et al 2002	Tree-ring cellulose
Matangi, North Island, NZ	Pinus radiata	-26.9589	31.6623	0.778295	Barbour et al 2002	Tree-ring cellulose
Matangi, North Island, NZ	Pinus radiata	-26.2466	31.5145	0.634902	Barbour et al 2002	Tree-ring cellulose
Matangi, North Island, NZ	Pinus radiata	-26.1918	31.3046	0.431247	Barbour et al 2002	Tree-ring cellulose
Matangi, North Island, NZ	Pinus radiata	-25.863	31.6263	0.743374	Barbour et al 2002	Tree-ring cellulose
Matangi, North Island, NZ	Pinus radiata	-25.7534	31.5553	0.674459	Barbour et al 2002	Tree-ring cellulose
Matangi, North Island, NZ	Pinus radiata	-25.589	32.065	1.16892	Barbour et al 2002	Tree-ring cellulose
Matangi, North Island, NZ	Pinus radiata	-25.2329	31.805	0.916743	Barbour et al 2002	Tree-ring cellulose
Matangi, North Island, NZ	Pinus radiata	-25.3151	32.2711	1.36886	Barbour et al 2002	Tree-ring cellulose
Matangi, North Island, NZ	Pinus radiata	-24.9589	30.9181	0.0563867	Barbour et al 2002	Tree-ring cellulose
Matangi, North Island, NZ	Pinus radiata	-26	32.814	1.89546	Barbour et al 2002	Tree-ring cellulose
Matangi, North Island, NZ	Pinus radiata	-25.9178	32.9525	2.02989	Barbour et al 2002	Tree-ring cellulose
Kawerauu, South Island, NZ	Pinus radiata	-28.2263	28.28	-2.50276	Barbour et al 2002	Tree-ring cellulose
Kawerauu, South Island, NZ	Pinus radiata	-28.078	28.2	-2.58037	Barbour et al 2002	Tree-ring cellulose
Kawerauu, South Island, NZ	Pinus radiata	-28.1561	29.4	-1.41629	Barbour et al 2002	Tree-ring cellulose
Kawerauu, South Island, NZ	Pinus radiata	-28.0039	29.16	-1.64911	Barbour et al 2002	Tree-ring cellulose
Kawerauu, South Island, NZ	Pinus radiata	-28.0459	28.88	-1.92073	Barbour et al 2002	Tree-ring cellulose
Kawerauu, South Island, NZ	Pinus radiata	-28.042	28.72	-2.07594	Barbour et al 2002	Tree-ring cellulose
Kawerauu, South Island, NZ	Pinus radiata	-28.038	28.56	-2.23115	Barbour et al 2002	Tree-ring cellulose
Kawerauu, South Island, NZ	Pinus radiata	-27.6985	28.64	-2.15354	Barbour et al 2002	Tree-ring cellulose
Kawerauu, South Island, NZ	Pinus radiata	-27.7522	28.84	-1.95953	Barbour et al 2002	Tree-ring cellulose
Kawerauu, South Island, NZ	Pinus radiata	-27.3541	28.52	-2.26995	Barbour et al 2002	Tree-ring cellulose
Kawerauu, South Island, NZ	Pinus radiata	-27.1122	28.6	-2.19234	Barbour et al 2002	Tree-ring cellulose
Kawerauu, South Island, NZ	Pinus radiata	-27.1161	28.76	-2.03713	Barbour et al 2002	Tree-ring cellulose
Kawerauu, South Island, NZ	Pinus radiata	-27.0702	28.88	-1.92073	Barbour et al 2002	Tree-ring cellulose
Kawerauu, South Island, NZ	Pinus radiata	-27.0751	29.08	-1.72671	Barbour et al 2002	Tree-ring cellulose
Kawerauu, South Island, NZ	Pinus radiata	-27.2302	29.44	-1.37749	Barbour et al 2002	Tree-ring cellulose
Kawerauu, South Island, NZ	Pinus radiata	-27.3795	29.56	-1.26108	Barbour et al 2002	Tree-ring cellulose
Kawerauu, South Island, NZ	Pinus radiata	-27.1883	29.72	-1.10587	Barbour et al 2002	Tree-ring cellulose
Kawerauu, South Island, NZ	Pinus radiata	-27.041	29.68	-1.14468	Barbour et al 2002	Tree-ring cellulose
Kawerauu, South Island, NZ	Pinus radiata	-27.041	29.68	-1.14468	Barbour et al 2002	Tree-ring cellulose
Kawerauu, South Island, NZ	Pinus radiata	-27.0888	29.64	-1.18348	Barbour et al 2002	Tree-ring cellulose
Kawerauu, South Island, NZ	Pinus radiata	-26.9863	29.44	-1.37749	Barbour et al 2002	Tree-ring cellulose			Data were extracted from Fig 6 which shows regression of d18O vs d13C in a-cellulose from individual trees; we display d13C vs. d18O here
Kawerauu, South Island, NZ	Pinus radiata	-26.7893	29.36	-1.4551	Barbour et al 2002	Tree-ring cellulose
Kawerauu, South Island, NZ	Pinus radiata	-26.6049	29.8	-1.02827	Barbour et al 2002	Tree-ring cellulose
Kawerauu, South Island, NZ	Pinus radiata	-26.4546	29.64	-1.18348	Barbour et al 2002	Tree-ring cellulose
Kawerauu, South Island, NZ	Pinus radiata	-27.1454	29.96	-0.873057	Barbour et al 2002	Tree-ring cellulose
Kawerauu, South Island, NZ	Pinus radiata	-26.9551	30.16	-0.679045	Barbour et al 2002	Tree-ring cellulose
Kawerauu, South Island, NZ	Pinus radiata	-26.3502	29.36	-1.4551	Barbour et al 2002	Tree-ring cellulose
Kawerauu, South Island, NZ	Pinus radiata	-26.2995	29.28	-1.5327	Barbour et al 2002	Tree-ring cellulose
Kawerauu, South Island, NZ	Pinus radiata	-26.1502	29.16	-1.64911	Barbour et al 2002	Tree-ring cellulose
Kawerauu, South Island, NZ	Pinus radiata	-26.1532	29.28	-1.5327	Barbour et al 2002	Tree-ring cellulose
Kawerauu, South Island, NZ	Pinus radiata	-26.0585	29.4	-1.41629	Barbour et al 2002	Tree-ring cellulose
Kawerauu, South Island, NZ	Pinus radiata	-25.8673	29.56	-1.26108	Barbour et al 2002	Tree-ring cellulose
Kawerauu, South Island, NZ	Pinus radiata	-25.6176	29.32	-1.4939	Barbour et al 2002	Tree-ring cellulose
Kawerauu, South Island, NZ	Pinus radiata	-26.2634	29.8	-1.02827	Barbour et al 2002	Tree-ring cellulose
Kawerauu, South Island, NZ	Pinus radiata	-25.9688	29.72	-1.10587	Barbour et al 2002	Tree-ring cellulose
Kawerauu, South Island, NZ	Pinus radiata	-26.0195	29.8	-1.02827	Barbour et al 2002	Tree-ring cellulose
Kawerauu, South Island, NZ	Pinus radiata	-26.12	29.92	-0.91186	Barbour et al 2002	Tree-ring cellulose
Kawerauu, South Island, NZ	Pinus radiata	-26.1707	30	-0.834255	Barbour et al 2002	Tree-ring cellulose
Kawerauu, South Island, NZ	Pinus radiata	-26.1707	30	-0.834255	Barbour et al 2002	Tree-ring cellulose
Kawerauu, South Island, NZ	Pinus radiata	-26.1746	30.16	-0.679045	Barbour et al 2002	Tree-ring cellulose
Kawerauu, South Island, NZ	Pinus radiata	-26.1756	30.2	-0.640242	Barbour et al 2002	Tree-ring cellulose
Kawerauu, South Island, NZ	Pinus radiata	-26.2244	30.2	-0.640242	Barbour et al 2002	Tree-ring cellulose
Kawerauu, South Island, NZ	Pinus radiata	-26.2244	30.2	-0.640242	Barbour et al 2002	Tree-ring cellulose
Kawerauu, South Island, NZ	Pinus radiata	-26.4663	30.12	-0.717847	Barbour et al 2002	Tree-ring cellulose
Kawerauu, South Island, NZ	Pinus radiata	-26.2761	30.32	-0.523834	Barbour et al 2002	Tree-ring cellulose
Kawerauu, South Island, NZ	Pinus radiata	-25.7805	30	-0.834255	Barbour et al 2002	Tree-ring cellulose
Kawerauu, South Island, NZ	Pinus radiata	-25.8322	30.12	-0.717847	Barbour et al 2002	Tree-ring cellulose
Kawerauu, South Island, NZ	Pinus radiata	-25.7376	30.24	-0.60144	Barbour et al 2002	Tree-ring cellulose
Kawerauu, South Island, NZ	Pinus radiata	-25.7902	30.4	-0.446229	Barbour et al 2002	Tree-ring cellulose
Kawerauu, South Island, NZ	Pinus radiata	-25.4907	30.12	-0.717847	Barbour et al 2002	Tree-ring cellulose
Kawerauu, South Island, NZ	Pinus radiata	-25.202	30.28	-0.562637	Barbour et al 2002	Tree-ring cellulose
Kawerauu, South Island, NZ	Pinus radiata	-25.3551	30.56	-0.291019	Barbour et al 2002	Tree-ring cellulose
Kawerauu, South Island, NZ	Pinus radiata	-25.3551	30.56	-0.291019	Barbour et al 2002	Tree-ring cellulose
Kawerauu, South Island, NZ	Pinus radiata	-25.6985	30.64	-0.213414	Barbour et al 2002	Tree-ring cellulose
Kawerauu, South Island, NZ	Pinus radiata	-25.9532	31.08	0.213414	Barbour et al 2002	Tree-ring cellulose
Kawerauu, South Island, NZ	Pinus radiata	-25.7063	30.96	0.0970064	Barbour et al 2002	Tree-ring cellulose
Kawerauu, South Island, NZ	Pinus radiata	-25.6146	31.2	0.329822	Barbour et al 2002	Tree-ring cellulose
Kawerauu, South Island, NZ	Pinus radiata	-24.9288	31.08	0.213414	Barbour et al 2002	Tree-ring cellulose
Kawerauu, South Island, NZ	Pinus radiata	-24.9112	30.36	-0.485032	Barbour et al 2002	Tree-ring cellulose
Kawerauu, South Island, NZ	Pinus radiata	-24.6059	29.84	-0.989465	Barbour et al 2002	Tree-ring cellulose
Kawerauu, South Island, NZ	Pinus radiata	-24.5659	30.2	-0.640242	Barbour et al 2002	Tree-ring cellulose
Kawerauu, South Island, NZ	Pinus radiata	-24.5717	30.44	-0.407427	Barbour et al 2002	Tree-ring cellulose
Kawerauu, South Island, NZ	Pinus radiata	-24.5239	30.48	-0.368624	Barbour et al 2002	Tree-ring cellulose
Kawerauu, South Island, NZ	Pinus radiata	-24.4751	30.48	-0.368624	Barbour et al 2002	Tree-ring cellulose
Kawerauu, South Island, NZ	Pinus radiata	-24.4254	30.44	-0.407427	Barbour et al 2002	Tree-ring cellulose
Kawerauu, South Island, NZ	Pinus radiata	-24.4215	30.28	-0.562637	Barbour et al 2002	Tree-ring cellulose
Kawerauu, South Island, NZ	Pinus radiata	-24.2702	30.08	-0.75665	Barbour et al 2002	Tree-ring cellulose
Kawerauu, South Island, NZ	Pinus radiata	-24.2185	29.96	-0.873057	Barbour et al 2002	Tree-ring cellulose
Kawerauu, South Island, NZ	Pinus radiata	-23.2166	30.88	0.0194013	Barbour et al 2002	Tree-ring cellulose
Kawerauu, South Island, NZ	Pinus radiata	-24.3854	30.8	-0.0582038	Barbour et al 2002	Tree-ring cellulose
Kawerauu, South Island, NZ	Pinus radiata	-24.4859	30.92	0.0582038	Barbour et al 2002	Tree-ring cellulose
Kawerauu, South Island, NZ	Pinus radiata	-24.4927	31.2	0.329822	Barbour et al 2002	Tree-ring cellulose
Kawerauu, South Island, NZ	Pinus radiata	-24.3483	31.28	0.407427	Barbour et al 2002	Tree-ring cellulose
Kawerauu, South Island, NZ	Pinus radiata	-23.3932	32.12	1.22228	Barbour et al 2002	Tree-ring cellulose
Kawerauu, South Island, NZ	Pinus radiata	-23.2039	32.36	1.4551	Barbour et al 2002	Tree-ring cellulose
Kawerauu, South Island, NZ	Pinus radiata	-22.8663	32.52	1.61031	Barbour et al 2002	Tree-ring cellulose
Kawerauu, South Island, NZ	Pinus radiata	-22.8176	32.52	1.61031	Barbour et al 2002	Tree-ring cellulose
Kawerauu, South Island, NZ	Pinus radiata	-22.4751	32.48	1.5715	Barbour et al 2002	Tree-ring cellulose
Metolius Research National Area, Oregon, USA	Pinus ponderosa	-22.8475	29.6123	-1.21031	Ulrich et al 2019	Tree-ring cellulose			1960.19
Metolius Research National Area, Oregon, USA	Pinus ponderosa	-22.9258	30.0352	-0.800068	Ulrich et al 2019	Tree-ring cellulose			1961.11
Metolius Research National Area, Oregon, USA	Pinus ponderosa	-22.9376	28.1674	-2.61199	Ulrich et al 2019	Tree-ring cellulose			1962.22
Metolius Research National Area, Oregon, USA	Pinus ponderosa	-23.7158	28.1322	-2.64618	Ulrich et al 2019	Tree-ring cellulose			1963.15
Metolius Research National Area, Oregon, USA	Pinus ponderosa	-23.7608	28.4493	-2.33849	Ulrich et al 2019	Tree-ring cellulose			1964.07
Metolius Research National Area, Oregon, USA	Pinus ponderosa	-23.5836	28.2731	-2.50943	Ulrich et al 2019	Tree-ring cellulose			1965.19
Metolius Research National Area, Oregon, USA	Pinus ponderosa	-23.1064	27.9559	-2.81712	Ulrich et al 2019	Tree-ring cellulose			1966.11
Metolius Research National Area, Oregon, USA	Pinus ponderosa	-23.0402	27.4978	-3.26155	Ulrich et al 2019	Tree-ring cellulose			1967.04
Metolius Research National Area, Oregon, USA	Pinus ponderosa	-23.5297	27.2863	-3.46667	Ulrich et al 2019	Tree-ring cellulose			1968.15
Metolius Research National Area, Oregon, USA	Pinus ponderosa	-23.608	29.7181	-1.10775	Ulrich et al 2019	Tree-ring cellulose			1969.07
Metolius Research National Area, Oregon, USA	Pinus ponderosa	-23.6424	29.2775	-1.53509	Ulrich et al 2019	Tree-ring cellulose			1970.93
Metolius Research National Area, Oregon, USA	Pinus ponderosa	-22.9642	29.4537	-1.36416	Ulrich et al 2019	Tree-ring cellulose			1970.19
Metolius Research National Area, Oregon, USA	Pinus ponderosa	-24.0764	29.1894	-1.62056	Ulrich et al 2019	Tree-ring cellulose			1972.22
Metolius Research National Area, Oregon, USA	Pinus ponderosa	-22.8546	29.3128	-1.50091	Ulrich et al 2019	Tree-ring cellulose			1972.96
Metolius Research National Area, Oregon, USA	Pinus ponderosa	-23.6107	27.9912	-2.78293	Ulrich et al 2019	Tree-ring cellulose			1973.89
Metolius Research National Area, Oregon, USA	Pinus ponderosa	-23.9558	27.5507	-3.21027	Ulrich et al 2019	Tree-ring cellulose			1975
Metolius Research National Area, Oregon, USA	Pinus ponderosa	-24.2563	27.0573	-3.68889	Ulrich et al 2019	Tree-ring cellulose			1975.93
Metolius Research National Area, Oregon, USA	Pinus ponderosa	-23.5796	27.6035	-3.15899	Ulrich et al 2019	Tree-ring cellulose			1977.96
Metolius Research National Area, Oregon, USA	Pinus ponderosa	-22.8124	28.9075	-1.89406	Ulrich et al 2019	Tree-ring cellulose			1977.04
Metolius Research National Area, Oregon, USA	Pinus ponderosa	-23.3919	28.8722	-1.92825	Ulrich et al 2019	Tree-ring cellulose			1980
Metolius Research National Area, Oregon, USA	Pinus ponderosa	-23.6469	28.2379	-2.54362	Ulrich et al 2019	Tree-ring cellulose			1979.07
Metolius Research National Area, Oregon, USA	Pinus ponderosa	-23.493	27.7621	-3.00515	Ulrich et al 2019	Tree-ring cellulose			1982.04
Metolius Research National Area, Oregon, USA	Pinus ponderosa	-23.7146	28.1498	-2.62909	Ulrich et al 2019	Tree-ring cellulose			1980.93
Metolius Research National Area, Oregon, USA	Pinus ponderosa	-23.5496	28.1322	-2.64618	Ulrich et al 2019	Tree-ring cellulose			1983.89
Metolius Research National Area, Oregon, USA	Pinus ponderosa	-23.8157	27.6211	-3.1419	Ulrich et al 2019	Tree-ring cellulose			1982.96
Metolius Research National Area, Oregon, USA	Pinus ponderosa	-23.8057	28.5727	-2.21884	Ulrich et al 2019	Tree-ring cellulose			1984.81
Metolius Research National Area, Oregon, USA	Pinus ponderosa	-24.0286	28.326	-2.45815	Ulrich et al 2019	Tree-ring cellulose			1986.11				Data were extracted from Fig 3; upland P. ponderosa "observed" data were used from 1960 - 2002
Metolius Research National Area, Oregon, USA	Pinus ponderosa	-24.2069	27.4978	-3.26155	Ulrich et al 2019	Tree-ring cellulose			1987.04
Metolius Research National Area, Oregon, USA	Pinus ponderosa	-24.0407	27.7093	-3.05643	Ulrich et al 2019	Tree-ring cellulose			1987.96
Metolius Research National Area, Oregon, USA	Pinus ponderosa	-24.5413	27.7445	-3.02224	Ulrich et al 2019	Tree-ring cellulose			1988.89
Metolius Research National Area, Oregon, USA	Pinus ponderosa	-24.164	28.1322	-2.64618	Ulrich et al 2019	Tree-ring cellulose			1989.81
Metolius Research National Area, Oregon, USA	Pinus ponderosa	-23.9424	27.7445	-3.02224	Ulrich et al 2019	Tree-ring cellulose			1990.93
Metolius Research National Area, Oregon, USA	Pinus ponderosa	-23.2762	28.2379	-2.54362	Ulrich et al 2019	Tree-ring cellulose			1991.85
Metolius Research National Area, Oregon, USA	Pinus ponderosa	-23.9996	26.3524	-4.37264	Ulrich et al 2019	Tree-ring cellulose			1993.89
Metolius Research National Area, Oregon, USA	Pinus ponderosa	-24.2101	26.2291	-4.49229	Ulrich et al 2019	Tree-ring cellulose			1992.78
Metolius Research National Area, Oregon, USA	Pinus ponderosa	-24.2001	26.3348	-4.38973	Ulrich et al 2019	Tree-ring cellulose			1994.81
Metolius Research National Area, Oregon, USA	Pinus ponderosa	-24.1896	27.0396	-3.70599	Ulrich et al 2019	Tree-ring cellulose			1995.93
Metolius Research National Area, Oregon, USA	Pinus ponderosa	-25.2567	26.37	-4.35554	Ulrich et al 2019	Tree-ring cellulose			1996.67
Metolius Research National Area, Oregon, USA	Pinus ponderosa	-25.1351	25.9471	-4.76579	Ulrich et al 2019	Tree-ring cellulose			1997.78
Metolius Research National Area, Oregon, USA	Pinus ponderosa	-25.5245	25.8414	-4.86835	Ulrich et al 2019	Tree-ring cellulose			1998.7
Metolius Research National Area, Oregon, USA	Pinus ponderosa	-24.414	26.8282	-3.91111	Ulrich et al 2019	Tree-ring cellulose			1999.81
Metolius Research National Area, Oregon, USA	Pinus ponderosa	-24.2256	26.5639	-4.16751	Ulrich et al 2019	Tree-ring cellulose			2000.74
Metolius Research National Area, Oregon, USA	Pinus ponderosa	-23.9262	27.0044	-3.74017	Ulrich et al 2019	Tree-ring cellulose			2001.85
Olkhon island, Lake Baikal, Russia	Larix siberica	-24.167	23.3638	-7.27174	Voronin et al, 2008, Tartakovsky et al 2012	Tree-ring cellulose			1975
Olkhon island, Lake Baikal, Russia	Larix siberica	-23.878	23.3362	-7.29854	Voronin et al, 2008, Tartakovsky et al 2012	Tree-ring cellulose			1976
Olkhon island, Lake Baikal, Russia	Larix siberica	-24.312	23.8051	-6.84369	Voronin et al, 2008, Tartakovsky et al 2012	Tree-ring cellulose			1977
Olkhon island, Lake Baikal, Russia	Larix siberica	-24.302	24.695	-5.98045	Voronin et al, 2008, Tartakovsky et al 2012	Tree-ring cellulose			1978
Olkhon island, Lake Baikal, Russia	Larix siberica	-22.804	24.9548	-5.72847	Voronin et al, 2008, Tartakovsky et al 2012	Tree-ring cellulose			1979
Olkhon island, Lake Baikal, Russia	Larix siberica	-22.92	24.6655	-6.00905	Voronin et al, 2008, Tartakovsky et al 2012	Tree-ring cellulose			1980
Olkhon island, Lake Baikal, Russia	Larix siberica	-23.724	24.8561	-5.82413	Voronin et al, 2008, Tartakovsky et al 2012	Tree-ring cellulose			1981
Olkhon island, Lake Baikal, Russia	Larix siberica	-24.627	23.0161	-7.6091	Voronin et al, 2008, Tartakovsky et al 2012	Tree-ring cellulose			1982
Olkhon island, Lake Baikal, Russia	Larix siberica	-24.994	22.276	-8.32707	Voronin et al, 2008, Tartakovsky et al 2012	Tree-ring cellulose			1983
Olkhon island, Lake Baikal, Russia	Larix siberica	-24.73	22.8923	-7.72914	Voronin et al, 2008, Tartakovsky et al 2012	Tree-ring cellulose			1984
Olkhon island, Lake Baikal, Russia	Larix siberica	-24.709	21.9563	-8.63713	Voronin et al, 2008, Tartakovsky et al 2012	Tree-ring cellulose			1985
Olkhon island, Lake Baikal, Russia	Larix siberica	-24.165	23.3691	-7.26665	Voronin et al, 2008, Tartakovsky et al 2012	Tree-ring cellulose			1986
Olkhon island, Lake Baikal, Russia	Larix siberica	-22.941	23.272	-7.36086	Voronin et al, 2008, Tartakovsky et al 2012	Tree-ring cellulose			1987
Olkhon island, Lake Baikal, Russia	Larix siberica	-24.862	22.2559	-8.34657	Voronin et al, 2008, Tartakovsky et al 2012	Tree-ring cellulose			1988
Olkhon island, Lake Baikal, Russia	Larix siberica	-23.613	24.6333	-6.04034	Voronin et al, 2008, Tartakovsky et al 2012	Tree-ring cellulose			1989
Olkhon island, Lake Baikal, Russia	Larix siberica	-24.502	23.296	-7.33754	Voronin et al, 2008, Tartakovsky et al 2012	Tree-ring cellulose			1990
Broadmoor Wood, UK	Pinus sylvestris	-21.9273	30.3883	-0.457531	Sladden et al 2018	Tree-ring cellulose			1949.94
Broadmoor Wood, UK	Pinus sylvestris	-22.3864	29.4951	-1.324	Sladden et al 2018	Tree-ring cellulose			1950.81
Broadmoor Wood, UK	Pinus sylvestris	-21.8455	29.7087	-1.1168	Sladden et al 2018	Tree-ring cellulose			1951.79
Broadmoor Wood, UK	Pinus sylvestris	-21.5182	30.3107	-0.532876	Sladden et al 2018	Tree-ring cellulose			1952.95
Broadmoor Wood, UK	Pinus sylvestris	-22.0273	29.7087	-1.1168	Sladden et al 2018	Tree-ring cellulose			1953.93
Broadmoor Wood, UK	Pinus sylvestris	-21.3909	30.1165	-0.721238	Sladden et al 2018	Tree-ring cellulose			1954.97
Broadmoor Wood, UK	Pinus sylvestris	-21.7364	30.3495	-0.495203	Sladden et al 2018	Tree-ring cellulose			1955.9
Broadmoor Wood, UK	Pinus sylvestris	-21.5182	31.0097	0.145227	Sladden et al 2018	Tree-ring cellulose			1956.88
Broadmoor Wood, UK	Pinus sylvestris	-21.9591	29.5146	-1.30516	Sladden et al 2018	Tree-ring cellulose			1957.98
Broadmoor Wood, UK	Pinus sylvestris	-21.2545	31.4757	0.597296	Sladden et al 2018	Tree-ring cellulose			1958.79
Broadmoor Wood, UK	Pinus sylvestris	-21.3591	29.1845	-1.62537	Sladden et al 2018	Tree-ring cellulose			1959.77
Broadmoor Wood, UK	Pinus sylvestris	-21.6909	30.3883	-0.457531	Sladden et al 2018	Tree-ring cellulose			1960.87
Broadmoor Wood, UK	Pinus sylvestris	-21.3045	30.7767	-0.0808073	Sladden et al 2018	Tree-ring cellulose			1961.85
Broadmoor Wood, UK	Pinus sylvestris	-21.2636	30.3107	-0.532876	Sladden et al 2018	Tree-ring cellulose			1962.95
Broadmoor Wood, UK	Pinus sylvestris	-21.1091	31.1845	0.314753	Sladden et al 2018	Tree-ring cellulose			1963.87
Broadmoor Wood, UK	Pinus sylvestris	-21.1364	30.4272	-0.419859	Sladden et al 2018	Tree-ring cellulose			1964.91
Broadmoor Wood, UK	Pinus sylvestris	-21.2909	30.7184	-0.137316	Sladden et al 2018	Tree-ring cellulose			1965.95					Data extracted from figure 3, panel D: P. sylvestris
Broadmoor Wood, UK	Pinus sylvestris	-21.4045	31.4175	0.540787	Sladden et al 2018	Tree-ring cellulose			1966.88
Broadmoor Wood, UK	Pinus sylvestris	-21.4545	29.9029	-0.928436	Sladden et al 2018	Tree-ring cellulose			1968.03
Broadmoor Wood, UK	Pinus sylvestris	-21.5636	30.2524	-0.589384	Sladden et al 2018	Tree-ring cellulose			1968.96
Broadmoor Wood, UK	Pinus sylvestris	-20.8773	31.068	0.201736	Sladden et al 2018	Tree-ring cellulose			1970
Broadmoor Wood, UK	Pinus sylvestris	-21.4409	30.5631	-0.288005	Sladden et al 2018	Tree-ring cellulose			1971.04
Broadmoor Wood, UK	Pinus sylvestris	-20.9864	31.6505	0.766821	Sladden et al 2018	Tree-ring cellulose			1972.02
Broadmoor Wood, UK	Pinus sylvestris	-20.3727	31.7282	0.842166	Sladden et al 2018	Tree-ring cellulose			1972.95
Broadmoor Wood, UK	Pinus sylvestris	-20.75	31.5146	0.634968	Sladden et al 2018	Tree-ring cellulose			1973.93
Broadmoor Wood, UK	Pinus sylvestris	-20.6591	31.2427	0.371261	Sladden et al 2018	Tree-ring cellulose			1974.86
Broadmoor Wood, UK	Pinus sylvestris	-20.8045	29.9417	-0.890763	Sladden et al 2018	Tree-ring cellulose			1975.95
Broadmoor Wood, UK	Pinus sylvestris	-20.9864	29.3204	-1.49352	Sladden et al 2018	Tree-ring cellulose			1976.88
Broadmoor Wood, UK	Pinus sylvestris	-20.8773	30.6019	-0.250333	Sladden et al 2018	Tree-ring cellulose			1977.86
Broadmoor Wood, UK	Pinus sylvestris	-20.8545	30	-0.834255	Sladden et al 2018	Tree-ring cellulose			1978.9
Broadmoor Wood, UK	Pinus sylvestris	-20.9773	30.1942	-0.645893	Sladden et al 2018	Tree-ring cellulose			1980
Broadmoor Wood, UK	Pinus sylvestris	-21.1364	30.2524	-0.589384	Sladden et al 2018	Tree-ring cellulose			1980.98
Broadmoor Wood, UK	Pinus sylvestris	-20.8727	29.767	-1.06029	Sladden et al 2018	Tree-ring cellulose			1982.08
Broadmoor Wood, UK	Pinus sylvestris	-21.0227	30	-0.834255	Sladden et al 2018	Tree-ring cellulose			1982.95
Broadmoor Wood, UK	Pinus sylvestris	-20.5955	31.0485	0.182899	Sladden et al 2018	Tree-ring cellulose			1983.99
Broadmoor Wood, UK	Pinus sylvestris	-21.0045	30.5243	-0.325678	Sladden et al 2018	Tree-ring cellulose			1985.03
Broadmoor Wood, UK	Pinus sylvestris	-20.9	29.6505	-1.17331	Sladden et al 2018	Tree-ring cellulose			1986.01
Broadmoor Wood, UK	Pinus sylvestris	-20.9273	29.6117	-1.21098	Sladden et al 2018	Tree-ring cellulose			1986.99
Broadmoor Wood, UK	Pinus sylvestris	-21.4864	29.6117	-1.21098	Sladden et al 2018	Tree-ring cellulose			1988.15
Broadmoor Wood, UK	Pinus sylvestris	-21.2818	30.0777	-0.75891	Sladden et al 2018	Tree-ring cellulose			1989.02
Broadmoor Wood, UK	Pinus sylvestris	-20.7273	30.6796	-0.174988	Sladden et al 2018	Tree-ring cellulose			1990
Broadmoor Wood, UK	Pinus sylvestris	-20.7818	30.0194	-0.815419	Sladden et al 2018	Tree-ring cellulose			1990.98
Broadmoor Wood, UK	Pinus sylvestris	-21.2682	30.0777	-0.75891	Sladden et al 2018	Tree-ring cellulose			1992.14
Broadmoor Wood, UK	Pinus sylvestris	-20.9818	30.0583	-0.777746	Sladden et al 2018	Tree-ring cellulose			1993.24
Broadmoor Wood, UK	Pinus sylvestris	-21.1818	30.0388	-0.796583	Sladden et al 2018	Tree-ring cellulose			1994.16
Broadmoor Wood, UK	Pinus sylvestris	-20.9818	31.0485	0.182899	Sladden et al 2018	Tree-ring cellulose			1995.09
Broadmoor Wood, UK	Pinus sylvestris	-21.0955	30.8155	-0.0431349	Sladden et al 2018	Tree-ring cellulose			1996.01
Broadmoor Wood, UK	Pinus sylvestris	-21.0091	31.2621	0.390098	Sladden et al 2018	Tree-ring cellulose			1997.11
Broadmoor Wood, UK	Pinus sylvestris	-21.3182	30.7184	-0.137316	Sladden et al 2018	Tree-ring cellulose			1998.09
Broadmoor Wood, UK	Pinus sylvestris	-21.5045	30.835	-0.0242987	Sladden et al 2018	Tree-ring cellulose			1999.13
Broadmoor Wood, UK	Pinus sylvestris	-21.5955	29.8447	-0.984944	Sladden et al 2018	Tree-ring cellulose			2000.06
Broadmoor Wood, UK	Pinus sylvestris	-20.9636	31.6505	0.766821	Sladden et al 2018	Tree-ring cellulose			2001.16
Broadmoor Wood, UK	Pinus sylvestris	-21.1909	31.2621	0.390098	Sladden et al 2018	Tree-ring cellulose			2002.14
Broadmoor Wood, UK	Pinus sylvestris	-20.7591	31.8641	0.974019	Sladden et al 2018	Tree-ring cellulose			2003.18
Broadmoor Wood, UK	Pinus sylvestris	-20.4318	30.0388	-0.796583	Sladden et al 2018	Tree-ring cellulose			2004.16
Broadmoor Wood, UK	Pinus sylvestris	-20.3273	30.932	0.0698823	Sladden et al 2018	Tree-ring cellulose			2005.09
Axel Heiberg Island, Nunavut, Canada		-19.2	21.14	-9.42902	Jahren and Sternberg, 2008	Fossil tree-ring cellulose
Axel Heiberg Island, Nunavut, Canada		-20.06	18.5	-11.99	Jahren and Sternberg, 2008	Fossil tree-ring cellulose			S.E
Axel Heiberg Island, Nunavut, Canada		-21.41	18.5	-11.99	Jahren and Sternberg, 2008	Fossil tree-ring cellulose			1.16205
Axel Heiberg Island, Nunavut, Canada		-21.61	18.52	-11.9706	Jahren and Sternberg, 2008	Fossil tree-ring cellulose
Axel Heiberg Island, Nunavut, Canada		-21.93	18.9	-11.602	Jahren and Sternberg, 2008	Fossil tree-ring cellulose
Axel Heiberg Island, Nunavut, Canada		-21.98	18.94	-11.5632	Jahren and Sternberg, 2008	Fossil tree-ring cellulose
Axel Heiberg Island, Nunavut, Canada		-21.93	19.03	-11.4759	Jahren and Sternberg, 2008	Fossil tree-ring cellulose
Axel Heiberg Island, Nunavut, Canada		-20.05	19.92	-10.6125	Jahren and Sternberg, 2008	Fossil tree-ring cellulose
Axel Heiberg Island, Nunavut, Canada		-19.98	21.15	-9.41932	Jahren and Sternberg, 2008	Fossil tree-ring cellulose
Axel Heiberg Island, Nunavut, Canada		-20.87	20.18	-10.3603	Jahren and Sternberg, 2008	Fossil tree-ring cellulose
Axel Heiberg Island, Nunavut, Canada		-22.06	18.73	-11.7669	Jahren and Sternberg, 2008	Fossil tree-ring cellulose
Axel Heiberg Island, Nunavut, Canada		-21.43	16.21	-14.2114	Jahren and Sternberg, 2008	Fossil tree-ring cellulose
Axel Heiberg Island, Nunavut, Canada		-20.68	17.07	-13.3772	Jahren and Sternberg, 2008	Fossil tree-ring cellulose
Axel Heiberg Island, Nunavut, Canada		-21.39	16.98	-13.4645	Jahren and Sternberg, 2008	Fossil tree-ring cellulose
Axel Heiberg Island, Nunavut, Canada		-22.45	18.12	-12.3586	Jahren and Sternberg, 2008	Fossil tree-ring cellulose
Axel Heiberg Island, Nunavut, Canada		-23.09	17.71	-12.7563	Jahren and Sternberg, 2008	Fossil tree-ring cellulose
Axel Heiberg Island, Nunavut, Canada		-21.94	18.88	-11.6214	Jahren and Sternberg, 2008	Fossil tree-ring cellulose
Axel Heiberg Island, Nunavut, Canada		-19.57	20.63	-9.92375	Jahren and Sternberg, 2008	Fossil tree-ring cellulose
Axel Heiberg Island, Nunavut, Canada		-19.17	20.94	-9.62303	Jahren and Sternberg, 2008	Fossil tree-ring cellulose
Axel Heiberg Island, Nunavut, Canada		-20	20.52	-10.0305	Jahren and Sternberg, 2008	Fossil tree-ring cellulose				Data from Hope Jahren
Axel Heiberg Island, Nunavut, Canada		-20.75	19.57	-10.952	Jahren and Sternberg, 2008	Fossil tree-ring cellulose
Axel Heiberg Island, Nunavut, Canada		-21.98	17.7	-12.766	Jahren and Sternberg, 2008	Fossil tree-ring cellulose
Axel Heiberg Island, Nunavut, Canada		-19.65	17.51	-12.9504	Jahren and Sternberg, 2008	Fossil tree-ring cellulose
Axel Heiberg Island, Nunavut, Canada		-20.57	17.1	-13.3481	Jahren and Sternberg, 2008	Fossil tree-ring cellulose
Axel Heiberg Island, Nunavut, Canada		-21.56	18.32	-12.1646	Jahren and Sternberg, 2008	Fossil tree-ring cellulose
Axel Heiberg Island, Nunavut, Canada		-22.11	17.86	-12.6108	Jahren and Sternberg, 2008	Fossil tree-ring cellulose
Axel Heiberg Island, Nunavut, Canada		-18.04	21.48	-9.0992	Jahren and Sternberg, 2008	Fossil tree-ring cellulose
Axel Heiberg Island, Nunavut, Canada		-18.28	21.05	-9.51633	Jahren and Sternberg, 2008	Fossil tree-ring cellulose
Axel Heiberg Island, Nunavut, Canada		-18.94	19.98	-10.5543	Jahren and Sternberg, 2008	Fossil tree-ring cellulose
Axel Heiberg Island, Nunavut, Canada		-20.11	18.52	-11.9706	Jahren and Sternberg, 2008	Fossil tree-ring cellulose
Axel Heiberg Island, Nunavut, Canada		-21.47	15.71	-14.6965	Jahren and Sternberg, 2008	Fossil tree-ring cellulose
Axel Heiberg Island, Nunavut, Canada		-18.32	19.24	-11.2721	Jahren and Sternberg, 2008	Fossil tree-ring cellulose
Axel Heiberg Island, Nunavut, Canada		-18.74	19.65	-10.8744	Jahren and Sternberg, 2008	Fossil tree-ring cellulose
Axel Heiberg Island, Nunavut, Canada		-19.51	18.51	-11.9803	Jahren and Sternberg, 2008	Fossil tree-ring cellulose
Axel Heiberg Island, Nunavut, Canada		-19.94	18.8	-11.699	Jahren and Sternberg, 2008	Fossil tree-ring cellulose
Axel Heiberg Island, Nunavut, Canada		-17.92	22.81	-7.80901	Jahren and Sternberg, 2008	Fossil tree-ring cellulose
Axel Heiberg Island, Nunavut, Canada		-17.87	21.49	-9.0895	Jahren and Sternberg, 2008	Fossil tree-ring cellulose
Axel Heiberg Island, Nunavut, Canada		-18.73	19.77	-10.758	Jahren and Sternberg, 2008	Fossil tree-ring cellulose
Axel Heiberg Island, Nunavut, Canada		-19.51	19.22	-11.2915	Jahren and Sternberg, 2008	Fossil tree-ring cellulose
Axel Heiberg Island, Nunavut, Canada		-20.81	18.44	-12.0482	Jahren and Sternberg, 2008	Fossil tree-ring cellulose
Axel Heiberg Island, Nunavut, Canada		-21.78	18.15	-12.3295	Jahren and Sternberg, 2008	Fossil tree-ring cellulose
Axel Heiberg Island, Nunavut, Canada		-19.22	18.88	-11.6214	Jahren and Sternberg, 2008	Fossil tree-ring cellulose
Axel Heiberg Island, Nunavut, Canada		-19.78	19.09	-11.4177	Jahren and Sternberg, 2008	Fossil tree-ring cellulose
Axel Heiberg Island, Nunavut, Canada		-19.56	20.66	-9.89465	Jahren and Sternberg, 2008	Fossil tree-ring cellulose
Axel Heiberg Island, Nunavut, Canada		-20.86	18.86	-11.6408	Jahren and Sternberg, 2008	Fossil tree-ring cellulose
Axel Heiberg Island, Nunavut, Canada		-22.17	17.14	-13.3093	Jahren and Sternberg, 2008	Fossil tree-ring cellulose
Axel Heiberg Island, Nunavut, Canada		-19.35	18.39	-12.0967	Jahren and Sternberg, 2008	Fossil tree-ring cellulose
Axel Heiberg Island, Nunavut, Canada		-19.5	18.94	-11.5632	Jahren and Sternberg, 2008	Fossil tree-ring cellulose
Axel Heiberg Island, Nunavut, Canada		-20.19	16.77	-13.6682	Jahren and Sternberg, 2008	Fossil tree-ring cellulose
Axel Heiberg Island, Nunavut, Canada		-21.19	16.8	-13.6391	Jahren and Sternberg, 2008	Fossil tree-ring cellulose
Axel Heiberg Island, Nunavut, Canada		-21.56	16.23	-14.192	Jahren and Sternberg, 2008	Fossil tree-ring cellulose
Axel Heiberg Island, Nunavut, Canada		-22.45	16.46	-13.9689	Jahren and Sternberg, 2008	Fossil tree-ring cellulose
Axel Heiberg Island, Nunavut, Canada		-19.38	19.15	-11.3594	Jahren and Sternberg, 2008	Fossil tree-ring cellulose
Axel Heiberg Island, Nunavut, Canada		-18.88	20	-10.5349	Jahren and Sternberg, 2008	Fossil tree-ring cellulose
Axel Heiberg Island, Nunavut, Canada		-19.69	18.67	-11.8251	Jahren and Sternberg, 2008	Fossil tree-ring cellulose
Axel Heiberg Island, Nunavut, Canada		-21.75	16.78	-13.6585	Jahren and Sternberg, 2008	Fossil tree-ring cellulose
Axel Heiberg Island, Nunavut, Canada		-18.92	18.07	-12.4071	Jahren and Sternberg, 2008	Fossil tree-ring cellulose
Axel Heiberg Island, Nunavut, Canada		-19.06	19.45	-11.0684	Jahren and Sternberg, 2008	Fossil tree-ring cellulose
Axel Heiberg Island, Nunavut, Canada		-18.89	19.12	-11.3885	Jahren and Sternberg, 2008	Fossil tree-ring cellulose
Axel Heiberg Island, Nunavut, Canada		-19.63	19.2	-11.3109	Jahren and Sternberg, 2008	Fossil tree-ring cellulose
Axel Heiberg Island, Nunavut, Canada		-20.52	18.45	-12.0385	Jahren and Sternberg, 2008	Fossil tree-ring cellulose
Axel Heiberg Island, Nunavut, Canada		-20.08	20.44	-10.1081	Jahren and Sternberg, 2008	Fossil tree-ring cellulose
Axel Heiberg Island, Nunavut, Canada		-20.4	20.72	-9.83645	Jahren and Sternberg, 2008	Fossil tree-ring cellulose
Axel Heiberg Island, Nunavut, Canada		-20.58	20.96	-9.60363	Jahren and Sternberg, 2008	Fossil tree-ring cellulose
Axel Heiberg Island, Nunavut, Canada		-21.2	18.88	-11.6214	Jahren and Sternberg, 2008	Fossil tree-ring cellulose
Axel Heiberg Island, Nunavut, Canada		-22.17	18.52	-11.9706	Jahren and Sternberg, 2008	Fossil tree-ring cellulose
Axel Heiberg Island, Nunavut, Canada		-18.99	21.38	-9.19621	Jahren and Sternberg, 2008	Fossil tree-ring cellulose
Axel Heiberg Island, Nunavut, Canada		-19.85	19.34	-11.1751	Jahren and Sternberg, 2008	Fossil tree-ring cellulose
Axel Heiberg Island, Nunavut, Canada		-20.52	19.51	-11.0102	Jahren and Sternberg, 2008	Fossil tree-ring cellulose
Axel Heiberg Island, Nunavut, Canada		-21.07	19.18	-11.3303	Jahren and Sternberg, 2008	Fossil tree-ring cellulose
Axel Heiberg Island, Nunavut, Canada		-21.47	19.47	-11.049	Jahren and Sternberg, 2008	Fossil tree-ring cellulose
Axel Heiberg Island, Nunavut, Canada		-21.36	17.65	-12.8145	Jahren and Sternberg, 2008	Fossil tree-ring cellulose
Axel Heiberg Island, Nunavut, Canada		-21.01	19.42	-11.0975	Jahren and Sternberg, 2008	Fossil tree-ring cellulose
Axel Heiberg Island, Nunavut, Canada		-20.76	20.31	-10.2342	Jahren and Sternberg, 2008	Fossil tree-ring cellulose
Axel Heiberg Island, Nunavut, Canada		-21.19	20.16	-10.3797	Jahren and Sternberg, 2008	Fossil tree-ring cellulose
Axel Heiberg Island, Nunavut, Canada		-21.99	17.64	-12.8242	Jahren and Sternberg, 2008	Fossil tree-ring cellulose
Axel Heiberg Island, Nunavut, Canada		-20.26	17.07	-13.3772	Jahren and Sternberg, 2008	Fossil tree-ring cellulose
Axel Heiberg Island, Nunavut, Canada		-20.77	17.71	-12.7563	Jahren and Sternberg, 2008	Fossil tree-ring cellulose
Axel Heiberg Island, Nunavut, Canada		-21.25	19.69	-10.8356	Jahren and Sternberg, 2008	Fossil tree-ring cellulose
Axel Heiberg Island, Nunavut, Canada		-21.21	19.15	-11.3594	Jahren and Sternberg, 2008	Fossil tree-ring cellulose
Axel Heiberg Island, Nunavut, Canada		-18.66	20.83	-9.72974	Jahren and Sternberg, 2008	Fossil tree-ring cellulose
Axel Heiberg Island, Nunavut, Canada		-18.32	21.41	-9.1671	Jahren and Sternberg, 2008	Fossil tree-ring cellulose
Axel Heiberg Island, Nunavut, Canada		-18.73	21.54	-9.04099	Jahren and Sternberg, 2008	Fossil tree-ring cellulose
Axel Heiberg Island, Nunavut, Canada		-19.58	20.61	-9.94315	Jahren and Sternberg, 2008	Fossil tree-ring cellulose
Axel Heiberg Island, Nunavut, Canada		-20.29	19.49	-11.0296	Jahren and Sternberg, 2008	Fossil tree-ring cellulose
Axel Heiberg Island, Nunavut, Canada		-21.83	16.01	-14.4054	Jahren and Sternberg, 2008	Fossil tree-ring cellulose			S.E
Lac de Gras, Canada	Piceoxylon	-22.38	23.93	-6.72254	Hook et al 2015	Fossil tree-ring cellulose			0.805867
Lac de Gras, Canada	Piceoxylon	-23.09	22.94	-7.68291	Hook et al 2015	Fossil tree-ring cellulose
Lac de Gras, Canada	Piceoxylon	-22.58	23.07	-7.5568	Hook et al 2015	Fossil tree-ring cellulose
Lac de Gras, Canada	Piceoxylon	-22.81	23.32	-7.31428	Hook et al 2015	Fossil tree-ring cellulose
Lac de Gras, Canada	Piceoxylon	-22.5	24.88	-5.80098	Hook et al 2015	Fossil tree-ring cellulose
Lac de Gras, Canada	Piceoxylon	-21.17	26.47	-4.25858	Hook et al 2015	Fossil tree-ring cellulose
Lac de Gras, Canada	Piceoxylon	-22.34	24.36	-6.30541	Hook et al 2015	Fossil tree-ring cellulose
Lac de Gras, Canada	Piceoxylon	-22.31	23.22	-7.41129	Hook et al 2015	Fossil tree-ring cellulose
Lac de Gras, Canada	Piceoxylon	-20.73	25.98	-4.73391	Hook et al 2015	Fossil tree-ring cellulose
Lac de Gras, Canada	Piceoxylon	-20.66	24.29	-6.37332	Hook et al 2015	Fossil tree-ring cellulose
Lac de Gras, Canada	Piceoxylon	-21.28	25.28	-5.41296	Hook et al 2015	Fossil tree-ring cellulose
Lac de Gras, Canada	Piceoxylon	-21.23	25.39	-5.30625	Hook et al 2015	Fossil tree-ring cellulose
Lac de Gras, Canada	Piceoxylon	-20.98	23.8	-6.84865	Hook et al 2015	Fossil tree-ring cellulose
Lac de Gras, Canada	Piceoxylon	-20.99	24.95	-5.73308	Hook et al 2015	Fossil tree-ring cellulose
Lac de Gras, Canada	Piceoxylon	-20.66	24.35	-6.31512	Hook et al 2015	Fossil tree-ring cellulose
Lac de Gras, Canada	Piceoxylon	-20.69	23.9	-6.75164	Hook et al 2015	Fossil tree-ring cellulose
Lac de Gras, Canada	Piceoxylon	-20.82	23.93	-6.72254	Hook et al 2015	Fossil tree-ring cellulose
Lac de Gras, Canada	Piceoxylon	-20.29	25.58	-5.12194	Hook et al 2015	Fossil tree-ring cellulose
Lac de Gras, Canada	Piceoxylon	-20.28	24.65	-6.0241	Hook et al 2015	Fossil tree-ring cellulose
Lac de Gras, Canada	Piceoxylon	-20.74	26.45	-4.27798	Hook et al 2015	Fossil tree-ring cellulose
Lac de Gras, Canada	Piceoxylon	-21.35	24	-6.65464	Hook et al 2015	Fossil tree-ring cellulose
Lac de Gras, Canada	Piceoxylon	-21.01	24.64	-6.0338	Hook et al 2015	Fossil tree-ring cellulose
Lac de Gras, Canada	Piceoxylon	-21.67	24.65	-6.0241	Hook et al 2015	Fossil tree-ring cellulose
Lac de Gras, Canada	Piceoxylon	-21.27	24.47	-6.19871	Hook et al 2015	Fossil tree-ring cellulose
Lac de Gras, Canada	Piceoxylon	-21.43	25.78	-4.92792	Hook et al 2015	Fossil tree-ring cellulose
Lac de Gras, Canada	Piceoxylon	-21.36	24.65	-6.0241	Hook et al 2015	Fossil tree-ring cellulose
Lac de Gras, Canada	Piceoxylon	-20.97	24.08	-6.57703	Hook et al 2015	Fossil tree-ring cellulose
Lac de Gras, Canada	Piceoxylon	-20.29	25.87	-4.84062	Hook et al 2015	Fossil tree-ring cellulose
Lac de Gras, Canada	Piceoxylon	-21.46	25.43	-5.26745	Hook et al 2015	Fossil tree-ring cellulose
Lac de Gras, Canada	Piceoxylon	-21.14	24.61	-6.0629	Hook et al 2015	Fossil tree-ring cellulose						Supplementary data for Hook et al. 2015
Lac de Gras, Canada	Piceoxylon	-20.44	24.38	-6.28601	Hook et al 2015	Fossil tree-ring cellulose
Lac de Gras, Canada	Piceoxylon	-20.64	24.66	-6.0144	Hook et al 2015	Fossil tree-ring cellulose
Lac de Gras, Canada	Piceoxylon	-20.23	25.29	-5.40326	Hook et al 2015	Fossil tree-ring cellulose
Lac de Gras, Canada	Piceoxylon	-19.93	25.72	-4.98613	Hook et al 2015	Fossil tree-ring cellulose
Lac de Gras, Canada	Piceoxylon	-20.64	24.49	-6.17931	Hook et al 2015	Fossil tree-ring cellulose
Lac de Gras, Canada	Piceoxylon	-20.54	24.45	-6.21811	Hook et al 2015	Fossil tree-ring cellulose
Lac de Gras, Canada	Piceoxylon	-19.94	25.48	-5.21894	Hook et al 2015	Fossil tree-ring cellulose
Lac de Gras, Canada	Piceoxylon	-20.34	24.39	-6.27631	Hook et al 2015	Fossil tree-ring cellulose
Lac de Gras, Canada	Piceoxylon	-21.12	25.42	-5.27715	Hook et al 2015	Fossil tree-ring cellulose
Lac de Gras, Canada	Piceoxylon	-20.34	25.24	-5.45176	Hook et al 2015	Fossil tree-ring cellulose
Lac de Gras, Canada	Piceoxylon	-20.82	25.04	-5.64577	Hook et al 2015	Fossil tree-ring cellulose
Lac de Gras, Canada	Piceoxylon	-20.97	24.9	-5.78158	Hook et al 2015	Fossil tree-ring cellulose
Lac de Gras, Canada	Piceoxylon	-21.15	25.56	-5.14134	Hook et al 2015	Fossil tree-ring cellulose
Lac de Gras, Canada	Piceoxylon	-20.32	25.95	-4.76301	Hook et al 2015	Fossil tree-ring cellulose
Lac de Gras, Canada	Piceoxylon	-20.07	25.68	-5.02493	Hook et al 2015	Fossil tree-ring cellulose
Lac de Gras, Canada	Piceoxylon	-20.98	23.76	-6.88745	Hook et al 2015	Fossil tree-ring cellulose
Lac de Gras, Canada	Piceoxylon	-20.65	25.85	-4.86002	Hook et al 2015	Fossil tree-ring cellulose
Lac de Gras, Canada	Piceoxylon	-20.91	24.67	-6.0047	Hook et al 2015	Fossil tree-ring cellulose
Lac de Gras, Canada	Piceoxylon	-20.23	25.98	-4.73391	Hook et al 2015	Fossil tree-ring cellulose
Lac de Gras, Canada	Piceoxylon	-20.84	25.22	-5.47116	Hook et al 2015	Fossil tree-ring cellulose
Lac de Gras, Canada	Piceoxylon	-20.51	24.52	-6.1502	Hook et al 2015	Fossil tree-ring cellulose
Lac de Gras, Canada	Piceoxylon	-20.59	24.96	-5.72338	Hook et al 2015	Fossil tree-ring cellulose
Lac de Gras, Canada	Piceoxylon	-20.67	24.6	-6.0726	Hook et al 2015	Fossil tree-ring cellulose
Lac de Gras, Canada	Piceoxylon	-20.97	24.37	-6.29571	Hook et al 2015	Fossil tree-ring cellulose
Lac de Gras, Canada	Piceoxylon	-21.55	23.66	-6.98446	Hook et al 2015	Fossil tree-ring cellulose
Lac de Gras, Canada	Piceoxylon	-20.97	23.69	-6.95536	Hook et al 2015	Fossil tree-ring cellulose
Lac de Gras, Canada	Piceoxylon	-20.96	23.85	-6.80015	Hook et al 2015	Fossil tree-ring cellulose
Lac de Gras, Canada	Piceoxylon	-20.92	25.62	-5.08313	Hook et al 2015	Fossil tree-ring cellulose
Lac de Gras, Canada	Piceoxylon	-20.58	25.47	-5.22864	Hook et al 2015	Fossil tree-ring cellulose
Lac de Gras, Canada	Piceoxylon	-21.02	24.22	-6.44122	Hook et al 2015	Fossil tree-ring cellulose
Lac de Gras, Canada	Piceoxylon	-21.15	24.71	-5.96589	Hook et al 2015	Fossil tree-ring cellulose
Lac de Gras, Canada	Piceoxylon	-21.15	24.06	-6.59643	Hook et al 2015	Fossil tree-ring cellulose
Lac de Gras, Canada	Piceoxylon	-20.85	25.15	-5.53906	Hook et al 2015	Fossil tree-ring cellulose
Lac de Gras, Canada	Piceoxylon	-20.42	27.14	-3.60864	Hook et al 2015	Fossil tree-ring cellulose
Lac de Gras, Canada	Piceoxylon	-20.29	25.83	-4.87942	Hook et al 2015	Fossil tree-ring cellulose
Lac de Gras, Canada	Piceoxylon	-20.59	25.71	-4.99583	Hook et al 2015	Fossil tree-ring cellulose
Lac de Gras, Canada	Piceoxylon	-20.41	26.89	-3.85115	Hook et al 2015	Fossil tree-ring cellulose
Lac de Gras, Canada	Piceoxylon	-20.73	25.48	-5.21894	Hook et al 2015	Fossil tree-ring cellulose
Lac de Gras, Canada	Piceoxylon	-20	24.92	-5.76218	Hook et al 2015	Fossil tree-ring cellulose
Lac de Gras, Canada	Piceoxylon	-21.04	24.64	-6.0338	Hook et al 2015	Fossil tree-ring cellulose
Lac de Gras, Canada	Piceoxylon	-20.44	25.16	-5.52936	Hook et al 2015	Fossil tree-ring cellulose
Lac de Gras, Canada	Piceoxylon	-20.86	25.85	-4.86002	Hook et al 2015	Fossil tree-ring cellulose
Lac de Gras, Canada	Piceoxylon	-20.16	25.92	-4.79212	Hook et al 2015	Fossil tree-ring cellulose
Lac de Gras, Canada	Piceoxylon	-20.69	24.02	-6.63524	Hook et al 2015	Fossil tree-ring cellulose
Lac de Gras, Canada	Piceoxylon	-20.16	24.97	-5.71368	Hook et al 2015	Fossil tree-ring cellulose
Lac de Gras, Canada	Piceoxylon	-20.46	24.23	-6.43152	Hook et al 2015	Fossil tree-ring cellulose
Lac de Gras, Canada	Piceoxylon	-19.67	23.67	-6.97476	Hook et al 2015	Fossil tree-ring cellulose
Lac de Gras, Canada	Piceoxylon	-19.59	23.64	-7.00386	Hook et al 2015	Fossil tree-ring cellulose
Lac de Gras, Canada	Piceoxylon	-19.9	24.53	-6.1405	Hook et al 2015	Fossil tree-ring cellulose
Lac de Gras, Canada	Piceoxylon	-18.74	25.67	-5.03463	Hook et al 2015	Fossil tree-ring cellulose
Lac de Gras, Canada	Piceoxylon	-19.78	24.41	-6.25691	Hook et al 2015	Fossil tree-ring cellulose
Lac de Gras, Canada	Piceoxylon	-19.98	24.8	-5.87859	Hook et al 2015	Fossil tree-ring cellulose
Lac de Gras, Canada	Piceoxylon	-19.15	25.2	-5.49056	Hook et al 2015	Fossil tree-ring cellulose
Lac de Gras, Canada	Piceoxylon	-19.43	24.48	-6.18901	Hook et al 2015	Fossil tree-ring cellulose
Lac de Gras, Canada	Piceoxylon	-19.61	24.41	-6.25691	Hook et al 2015	Fossil tree-ring cellulose
Lac de Gras, Canada	Piceoxylon	-20.11	23.97	-6.68374	Hook et al 2015	Fossil tree-ring cellulose

## Sheet:  TableS4_Carbonate_regressions
Location	Formation	Depth (m)	relative age	age (Ma)	δ13CVPDB	δ18O vPDB (‰)	Source	Notes
Almeria, Spain	modern soil	not given	Holocene	0	-3.46	-1.04		Salomons et al. 1978
Almeria, Spain	modern soil	not given	Holocene	0	-4.18	-1.6		Salomons et al. 1978
Almeria, Spain	modern soil	not given	Holocene	0	-4.48	-2.19		Salomons et al. 1978
Almeria, Spain	modern soil	not given	Holocene	0	-4.4	-2.01		Salomons et al. 1978
Almeria, Spain	modern soil	not given	Holocene	0	-5.58	-3.3		Salomons et al. 1978
Almeria, Spain	modern soil	not given	Holocene	0	-4.48	-1.89		Salomons et al. 1978
Almeria, Spain	modern soil	not given	Holocene	0	-3.53	-1.61		Salomons et al. 1978
Almeria, Spain	modern soil	not given	Holocene	0	-5.74	-4.06		Salomons et al. 1978
Almeria, Spain	modern soil	not given	Holocene	0	-5.06	-1.4		Salomons et al. 1978
Almeria, Spain	modern soil	not given	Holocene	0	-3.08	-0.49		Salomons et al. 1978
Almeria, Spain	modern soil	not given	Holocene	0	-4.04	-1.53		Salomons et al. 1978
Almeria, Spain	modern soil	not given	Holocene	0	-4.57	-2.74		Salomons et al. 1978
Almeria, Spain	modern soil	not given	Holocene	0	-7.42	-6.09		Salomons et al. 1978
Gabhir Kas, Pakistan	Potwar Loess	not given	Holocene	0	-0.2	-7.7	Quade et al. 1989, Quade and Cerling 1995
Gabhir Kas, Pakistan	Potwar Loess	not given	Holocene	0	0.9	-7.2	Quade et al. 1989, Quade and Cerling 1995						This one works
Gabhir Kas, Pakistan	Potwar Loess	not given	Holocene	0	0.9	-6.5	Quade et al. 1989, Quade and Cerling 1995
Gabhir Kas, Pakistan	Potwar Loess	not given	Holocene	0	0.4	-6.4	Quade et al. 1989, Quade and Cerling 1995
Gabhir Kas, Pakistan	Potwar Loess	not given	Holocene	0	1.1	-6.3	Quade et al. 1989, Quade and Cerling 1995
Gabhir Kas, Pakistan	Potwar Loess	not given	Holocene	0	1.1	-6.3	Quade et al. 1989, Quade and Cerling 1995
Gabhir Kas, Pakistan	Potwar Loess	not given	Holocene	0	1.5	-6	Quade et al. 1989, Quade and Cerling 1995
Gabhir Kas, Pakistan	Potwar Loess	not given	Holocene	0	1.1	-5.5	Quade et al. 1989, Quade and Cerling 1995
Gabhir Kas, Pakistan	Potwar Loess	not given	Holocene	0	1.5	-5.3	Quade et al. 1989, Quade and Cerling 1995
Gabhir Kas, Pakistan	Potwar Loess	not given	Holocene	0	1.7	-5.3	Quade et al. 1989, Quade and Cerling 1995
Gabhir Kas, Pakistan	Potwar Loess	not given	Holocene	0	1.4	-5.2	Quade et al. 1989, Quade and Cerling 1995
Grapevine Mountain, Nevada, USA	Potwar Loess	surface soil	Holocene	0	-8.3	-11	Quade et al 1989
Grapevine Mountain, Nevada, USA	surface soil (Aridisol)	surface soil	Holocene	0	-6.9	-11.6	Quade et al 1989
Grapevine Mountain, Nevada, USA	surface soil (Aridisol)	surface soil	Holocene	0	-6.5	-10.4	Quade et al 1989
Grapevine Mountain, Nevada, USA	surface soil (Aridisol)	surface soil	Holocene	0	-7.2	-11	Quade et al 1989
Grapevine Mountain, Nevada, USA	surface soil (Aridisol)	surface soil	Holocene	0	-6.3	-9.4	Quade et al 1989
Grapevine Mountain, Nevada, USA	surface soil (Aridisol)	surface soil	Holocene	0	-5.8	-8.8	Quade et al 1989
Grapevine Mountain, Nevada, USA	surface soil (Aridisol)	surface soil	Holocene	0	-5.5	-9.7	Quade et al 1989
Grapevine Mountain, Nevada, USA	surface soil (Aridisol)	surface soil	Holocene	0	-2	-6.7	Quade et al 1989
Grapevine Mountain, Nevada, USA	surface soil (Aridisol)	surface soil	Holocene	0	-0.9	-7.1	Quade et al 1989
Grapevine Mountain, Nevada, USA	surface soil (Aridisol)	surface soil	Holocene	0	-1.8	-7	Quade et al 1989
Grapevine Mountain, Nevada, USA	surface soil (Aridisol)	surface soil	Holocene	0	-3.8	-7.6	Quade et al 1989
Grapevine Mountain, Nevada, USA	surface soil (Aridisol)	surface soil	Holocene	0	-5.5	-8	Quade et al 1989
Grapevine Mountain, Nevada, USA	surface soil (Aridisol)	surface soil	Holocene	0	-2.4	-6.8	Quade et al 1989
Grapevine Mountain, Nevada, USA	surface soil (Aridisol)	surface soil	Holocene	0	-1.3	-7.5	Quade et al 1989
Grapevine Mountain, Nevada, USA	surface soil (Aridisol)	surface soil	Holocene	0	1.5	-1.7	Quade et al 1989
Grapevine Mountain, Nevada, USA	surface soil (Aridisol)	surface soil	Holocene	0	1.3	-5.8	Quade et al 1989
SM-1b, Spring Mountains, southern Nevada, USA	surface soil (Aridisol)	surface soil	Holocene	0	-1.9	-7.8	Quade et al 1989
SM-1c, Spring Mountains, southern Nevada, USA	surface soil (Aridisol)	surface soil	Holocene	0	-1.2	-7.8	Quade et al 1989
SM-2a, Spring Mountains, southern Nevada, USA	surface soil (Aridisol)	surface soil	Holocene	0	-3.1	-8.8	Quade et al 1989
SM-2b, Spring Mountains, southern Nevada, USA	surface soil (Aridisol)	surface soil	Holocene	0	-4.6	-11.9	Quade et al 1989
SM-2b, Spring Mountains, southern Nevada, USA	surface soil (Aridisol)	surface soil	Holocene	0	-4.2	-11.2	Quade et al 1989
SM-2b, Spring Mountains, southern Nevada, USA	surface soil (Aridisol)	surface soil	Holocene	0	-4	-11.2	Quade et al 1989
SM-2b, Spring Mountains, southern Nevada, USA	surface soil (Aridisol)	surface soil	Holocene	0	-3.8	-11.1	Quade et al 1989
SM-2b, Spring Mountains, southern Nevada, USA	surface soil (Aridisol)	surface soil	Holocene	0	-3.8	-10.8	Quade et al 1989
SM-2b, Spring Mountains, southern Nevada, USA	surface soil (Aridisol)	surface soil	Holocene	0	-3.8	-10.8	Quade et al 1989
SM-2b, Spring Mountains, southern Nevada, USA	surface soil (Aridisol)	surface soil	Holocene	0	-2.8	-10.5	Quade et al 1989
SM-2b, Spring Mountains, southern Nevada, USA	surface soil (Aridisol)	surface soil	Holocene	0	-2.1	-10.3	Quade et al 1989
SM-2b, Spring Mountains, southern Nevada, USA	surface soil (Aridisol)	surface soil	Holocene	0	-3.5	-10.1	Quade et al 1989
SM-2b, Spring Mountains, southern Nevada, USA	surface soil (Aridisol)	surface soil	Holocene	0	3.7	-9.4	Quade et al 1989
SM-2b, Spring Mountains, southern Nevada, USA	surface soil (Aridisol)	surface soil	Holocene	0	-2	-9.2	Quade et al 1989
SM-2b, Spring Mountains, southern Nevada, USA	surface soil (Aridisol)	surface soil	Holocene	0	-0.1	-8.8	Quade et al 1989
SM-2b, Spring Mountains, southern Nevada, USA	surface soil (Aridisol)	surface soil	Holocene	0	-1.7	-8.7	Quade et al 1989
SM-2b, Spring Mountains, southern Nevada, USA	surface soil (Aridisol)	surface soil	Holocene	0	-0.4	-8.7	Quade et al 1989
SM-2b, Spring Mountains, southern Nevada, USA	surface soil (Aridisol)	surface soil	Holocene	0	3.3	-8.3	Quade et al 1989
SM-2b, Spring Mountains, southern Nevada, USA	surface soil (Aridisol)	surface soil	Holocene	0	4.6	-7.9	Quade et al 1989
SM-2b, Spring Mountains, southern Nevada, USA	surface soil (Aridisol)	surface soil	Holocene	0	5.3	-7.3	Quade et al 1989
SM-2b, Spring Mountains, southern Nevada, USA	surface soil (Aridisol)	surface soil	Holocene	0	1.5	-7.1	Quade et al 1989
SM-2b, Spring Mountains, southern Nevada, USA	surface soil (Aridisol)	surface soil	Holocene	0	4.9	-5.3	Quade et al 1989
SM-3(B)a, Spring Mountains, southern Nevada, USA	surface soil (Aridisol)	surface soil	Holocene	0	-4.5	-11.9	Quade et al 1989
SM-3(B)a, Spring Mountains, southern Nevada, USA	surface soil (Aridisol)	surface soil	Holocene	0	-4.9	-11.8	Quade et al 1989
SM-3(B)a, Spring Mountains, southern Nevada, USA	surface soil (Aridisol)	surface soil	Holocene	0	-4.7	-11.6	Quade et al 1989
SM-3(B)a, Spring Mountains, southern Nevada, USA	surface soil (Aridisol)	surface soil	Holocene	0	-4.4	-11.6	Quade et al 1989
SM-3(B)a, Spring Mountains, southern Nevada, USA	surface soil (Aridisol)	surface soil	Holocene	0	-4.8	-11.5	Quade et al 1989
SM-3(B)a, Spring Mountains, southern Nevada, USA	surface soil (Aridisol)	surface soil	Holocene	0	-4.7	-11.5	Quade et al 1989
SM-3(B)a, Spring Mountains, southern Nevada, USA	surface soil (Aridisol)	surface soil	Holocene	0	-4.7	-11.2	Quade et al 1989
SM-3(B)a, Spring Mountains, southern Nevada, USA	surface soil (Aridisol)	surface soil	Holocene	0	-4.7	-11.1	Quade et al 1989
SM-3(B)a, Spring Mountains, southern Nevada, USA	surface soil (Aridisol)	surface soil	Holocene	0	-4.4	-11.1	Quade et al 1989
SM-3(B)a, Spring Mountains, southern Nevada, USA	surface soil (Aridisol)	surface soil	Holocene	0	-4.3	-11.1	Quade et al 1989
SM-3(B)a, Spring Mountains, southern Nevada, USA	surface soil (Aridisol)	surface soil	Holocene	0	-4.3	-11	Quade et al 1989
SM-3(B)a, Spring Mountains, southern Nevada, USA	surface soil (Aridisol)	surface soil	Holocene	0	-5.1	-10.8	Quade et al 1989
SM-3(B)a, Spring Mountains, southern Nevada, USA	surface soil (Aridisol)	surface soil	Holocene	0	-4.6	-10.7	Quade et al 1989
SM-3(B)a, Spring Mountains, southern Nevada, USA	surface soil (Aridisol)	surface soil	Holocene	0	-1.6	-10.6	Quade et al 1989
SM-3(B)a, Spring Mountains, southern Nevada, USA	surface soil (Aridisol)	surface soil	Holocene	0	-3.8	-9.8	Quade et al 1989
SM-3(B)a, Spring Mountains, southern Nevada, USA	surface soil (Aridisol)	surface soil	Holocene	0	-4.3	-9.5	Quade et al 1989
SM-3(B)a, Spring Mountains, southern Nevada, USA	surface soil (Aridisol)	surface soil	Holocene	0	0	-9.3	Quade et al 1989
SM-3(B)a, Spring Mountains, southern Nevada, USA	surface soil (Aridisol)	surface soil	Holocene	0	-0.9	-8.5	Quade et al 1989
SM-3(B)a, Spring Mountains, southern Nevada, USA	surface soil (Aridisol)	surface soil	Holocene	0	-1.3	-8.3	Quade et al 1989
SM-3(B)a, Spring Mountains, southern Nevada, USA	surface soil (Aridisol)	surface soil	Holocene	0	0	-7.5	Quade et al 1989
Yuanmou Basin, Yunnan, China	modern soil	0	Holocene	0	-11.85	-14.06	Huang et al., 2005
Yuanmou Basin, Yunnan, China	modern soil	0	Holocene	0	-6.35	-8.82	Huang et al., 2005
Yuanmou Basin, Yunnan, China	modern soil	0	Holocene	0	-10.96	-16.9	Huang et al., 2005
Yuanmou Basin, Yunnan, China	modern soil	0	Holocene	0	-6.22	-11.45	Huang et al., 2005
Yuanmou Basin, Yunnan, China	modern soil	0	Holocene	0	-8.78	-12.15	Huang et al., 2005
Yuanmou Basin, Yunnan, China	modern soil	0	Holocene	0	-8.18	-11.07	Huang et al., 2005
Yuanmou Basin, Yunnan, China	modern soil	0	Holocene	0	-7.29	-11.14	Huang et al., 2005
Yuanmou Basin, Yunnan, China	modern soil	0	Holocene	0	-9.95	-13.99	Huang et al., 2005
Sevilleta National Wildlife Refuge, central New Mexico shrubland	modern soil	0.07	Holocene	0	4.29635	0.0150922	Breeker et al. 2009 shrubland
Sevilleta National Wildlife Refuge, central New Mexico shrubland	modern soil	0.08	Holocene	0	0.62885	0.150148	Breeker et al. 2009 shrubland
Sevilleta National Wildlife Refuge, central New Mexico shrubland	modern soil	0.08	Holocene	0	0.92495	0.24761	Breeker et al. 2009 shrubland
Sevilleta National Wildlife Refuge, central New Mexico shrubland	modern soil	0.08	Holocene	0	1.74235	0.958192	Breeker et al. 2009 shrubland
Sevilleta National Wildlife Refuge, central New Mexico shrubland	modern soil	0.11	Holocene	0	1.31755	1.44023	Breeker et al. 2009 shrubland
Sevilleta National Wildlife Refuge, central New Mexico shrubland	modern soil	0.11	Holocene	0	0.46295	0.686987	Breeker et al. 2009 shrubland
Sevilleta National Wildlife Refuge, central New Mexico shrubland	modern soil	0.14	Holocene	0	1.51195	0.736315	Breeker et al. 2009 shrubland
Sevilleta National Wildlife Refuge, central New Mexico shrubland	modern soil	0.14	Holocene	0	0.90195	1.49652	Breeker et al. 2009 shrubland
Sevilleta National Wildlife Refuge, central New Mexico shrubland	modern soil	0.16	Holocene	0	1.11795	0.928456	Breeker et al. 2009 shrubland
Sevilleta National Wildlife Refuge, central New Mexico shrubland	modern soil	0.16	Holocene	0	0.21595	0.990713	Breeker et al. 2009 shrubland
Sevilleta National Wildlife Refuge, central New Mexico shrubland	modern soil	0.18	Holocene	0	3.80755	1.46669	Breeker et al. 2009 shrubland
Sevilleta National Wildlife Refuge, central New Mexico shrubland	modern soil	0.27	Holocene	0	-0.41225	-2.254	Breeker et al. 2009 shrubland
Sevilleta National Wildlife Refuge, central New Mexico shrubland	modern soil	0.285	Holocene	0	0.03475	0.062829	Breeker et al. 2009 shrubland
Sevilleta National Wildlife Refuge, central New Mexico shrubland	modern soil	0.32	Holocene	0	0.47635	-0.333187	Breeker et al. 2009 shrubland
Sevilleta National Wildlife Refuge, central New Mexico shrubland	modern soil	0.33	Holocene	0	-0.20265	-0.00837834	Breeker et al. 2009 shrubland
Sevilleta National Wildlife Refuge, central New Mexico shrubland	modern soil	0.34	Holocene	0	-0.43365	-0.363818	Breeker et al. 2009 shrubland
Sevilleta National Wildlife Refuge, central New Mexico shrubland	modern soil	0.34	Holocene	0	-0.06085	-0.341143	Breeker et al. 2009 shrubland
Sevilleta National Wildlife Refuge, central New Mexico shrubland	modern soil	0.35	Holocene	0	0.85235	0.523489	Breeker et al. 2009 shrubland
Sevilleta National Wildlife Refuge, central New Mexico shrubland	modern soil	0.37	Holocene	0	1.30855	0.867592	Breeker et al. 2009 shrubland
Sevilleta National Wildlife Refuge, central New Mexico shrubland	modern soil	0.38	Holocene	0	0.14675	-0.580026	Breeker et al. 2009 shrubland
Sevilleta National Wildlife Refuge, central New Mexico shrubland	modern soil	0.4	Holocene	0	1.26115	-0.0272742	Breeker et al. 2009 shrubland
Sevilleta National Wildlife Refuge, central New Mexico shrubland	modern soil	0.4	Holocene	0	0.49415	0.172226	Breeker et al. 2009 shrubland
Sevilleta National Wildlife Refuge, central New Mexico shrubland	modern soil	0.4	Holocene	0	2.03215	1.11403	Breeker et al. 2009 shrubland
Sevilleta National Wildlife Refuge, central New Mexico shrubland	modern soil	0.43	Holocene	0	-0.93545	-0.794842	Breeker et al. 2009 shrubland
Sevilleta National Wildlife Refuge, central New Mexico shrubland	modern soil	0.43	Holocene	0	-0.35085	-0.661974	Breeker et al. 2009 shrubland
Sevilleta National Wildlife Refuge, central New Mexico shrubland	modern soil	0.46	Holocene	0	0.81895	-0.642681	Breeker et al. 2009 shrubland
Sevilleta National Wildlife Refuge, central New Mexico shrubland	modern soil	0.46	Holocene	0	0.64355	-0.997723	Breeker et al. 2009 shrubland
Sevilleta National Wildlife Refuge, central New Mexico shrubland	modern soil	0.46	Holocene	0	2.04785	1.51462	Breeker et al. 2009 shrubland
Sevilleta National Wildlife Refuge, central New Mexico shrubland	modern soil	0.56	Holocene	0	-0.19365	-1.95047	Breeker et al. 2009 shrubland
Sevilleta National Wildlife Refuge, central New Mexico shrubland	modern soil	0.56	Holocene	0	0.16575	-2.10183	Breeker et al. 2009 shrubland
Sevilleta National Wildlife Refuge, central New Mexico shrubland	modern soil	0.63	Holocene	0	-0.28565	-2.43182	Breeker et al. 2009 shrubland
Sevilleta National Wildlife Refuge, central New Mexico shrubland	modern soil	0.67	Holocene	0	-1.86085	-3.32887	Breeker et al. 2009 shrubland
Sevilleta National Wildlife Refuge, central New Mexico shrubland	modern soil	0.75	Holocene	0	-1.48145	-4.06302	Breeker et al. 2009 shrubland
Sevilleta National Wildlife Refuge, central New Mexico shrubland	modern soil	0.81	Holocene	0	-1.15825	-3.50351	Breeker et al. 2009 shrubland
Sevilleta National Wildlife Refuge, central New Mexico grassland		0	Holocene	0	6.19086	0.260129	Breeker et al. 2009 Grassland
Sevilleta National Wildlife Refuge, central New Mexico grassland		0	Holocene	0	7.17336	-1.6474	Breeker et al. 2009 Grassland
Sevilleta National Wildlife Refuge, central New Mexico grassland		0	Holocene	0	7.69686	-1.06014	Breeker et al. 2009 Grassland
Sevilleta National Wildlife Refuge, central New Mexico grassland		0	Holocene	0	6.87461	-1.24128	Breeker et al. 2009 Grassland
Sevilleta National Wildlife Refuge, central New Mexico grassland		0	Holocene	0	3.76361	-0.481853	Breeker et al. 2009 Grassland
Sevilleta National Wildlife Refuge, central New Mexico grassland		0	Holocene	0	5.02861	-0.146491	Breeker et al. 2009 Grassland
Sevilleta National Wildlife Refuge, central New Mexico grassland		0	Holocene	0	6.98386	-2.43174	Breeker et al. 2009 Grassland
Sevilleta National Wildlife Refuge, central New Mexico grassland		0	Holocene	0	5.92661	-1.15482	Breeker et al. 2009 Grassland
Sevilleta National Wildlife Refuge, central New Mexico grassland		0	Holocene	0	6.24436	-2.13823	Breeker et al. 2009 Grassland
Sevilleta National Wildlife Refuge, central New Mexico grassland		0	Holocene	0	7.87736	-1.68228	Breeker et al. 2009 Grassland
Sevilleta National Wildlife Refuge, central New Mexico grassland		0	Holocene	0	4.52336	-2.2702	Breeker et al. 2009 Grassland
Sevilleta National Wildlife Refuge, central New Mexico grassland		0	Holocene	0	5.29336	-3.01335	Breeker et al. 2009 Grassland
Sevilleta National Wildlife Refuge, central New Mexico grassland		0	Holocene	0	3.05986	-3.81828	Breeker et al. 2009 Grassland
Sevilleta National Wildlife Refuge, central New Mexico grassland		0	Holocene	0	2.99061	-4.67762	Breeker et al. 2009 Grassland
Sevilleta National Wildlife Refuge, central New Mexico grassland		0	Holocene	0	1.23136	-4.72288	Breeker et al. 2009 Grassland
Sevilleta National Wildlife Refuge, central New Mexico grassland		0	Holocene	0	1.07736	-4.9178	Breeker et al. 2009 Grassland
Sevilleta National Wildlife Refuge, central New Mexico grassland		0	Holocene	0	1.19661	-3.75026	Breeker et al. 2009 Grassland
Sevilleta National Wildlife Refuge, central New Mexico grassland		0	Holocene	0	-2.55564	-6.43366	Breeker et al. 2009 Grassland
Sevilleta National Wildlife Refuge, central New Mexico grassland		0	Holocene	0	-2.96314	-6.28915	Breeker et al. 2009 Grassland
Sevilleta National Wildlife Refuge, central New Mexico grassland		0	Holocene	0	-0.365892	-7.22472	Breeker et al. 2009 Grassland
Sevilleta National Wildlife Refuge, central New Mexico grassland		0	Holocene	0	-0.625642	-6.93994	Breeker et al. 2009 Grassland
Sevilleta National Wildlife Refuge, central New Mexico grassland		0	Holocene	0	-1.79706	-6.79418	Breeker et al. 2009 Grassland
Sevilleta National Wildlife Refuge, central New Mexico grassland		0	Holocene	0	-1.45606	-7.20579	Breeker et al. 2009 Grassland
Sevilleta National Wildlife Refuge, central New Mexico grassland		0	Holocene	0	-1.62014	-7.20479	Breeker et al. 2009 Grassland
Sevilleta National Wildlife Refuge, central New Mexico grassland		0	Holocene	0	-1.65864	-6.89036	Breeker et al. 2009 Grassland
Sevilleta National Wildlife Refuge, central New Mexico grassland		0	Holocene	0	-0.621642	-6.9813	Breeker et al. 2009 Grassland
Sevilleta National Wildlife Refuge, central New Mexico grassland		0	Holocene	0	-0.939142	-7.3498	Breeker et al. 2009 Grassland
Sevilleta National Wildlife Refuge, central New Mexico grassland		0	Holocene	0	-0.675392	-6.89783	Breeker et al. 2009 Grassland
Sevilleta National Wildlife Refuge, central New Mexico grassland		0	Holocene	0	-0.797392	-6.4491	Breeker et al. 2009 Grassland
Sevilleta National Wildlife Refuge, central New Mexico grassland		0	Holocene	0	-0.291142	-6.08982	Breeker et al. 2009 Grassland
Sevilleta National Wildlife Refuge, central New Mexico grassland		0	Holocene	0	-0.469142	-6.11225	Breeker et al. 2009 Grassland
Sevilleta National Wildlife Refuge, central New Mexico grassland		0	Holocene	0	-0.466892	-6.29687	Breeker et al. 2009 Grassland
Sevilleta National Wildlife Refuge, central New Mexico grassland		0	Holocene	0	-0.651142	-6.64046	Breeker et al. 2009 Grassland
Sevilleta National Wildlife Refuge, central New Mexico grassland		0	Holocene	0	-0.808892	-7.34058	Breeker et al. 2009 Grassland
Sevilleta National Wildlife Refuge, central New Mexico grassland		0	Holocene	0	-0.679392	-7.12307	Breeker et al. 2009 Grassland
Sevilleta National Wildlife Refuge, central New Mexico grassland		0	Holocene	0	-1.26689	-6.6275	Breeker et al. 2009 Grassland
Sevilleta National Wildlife Refuge, central New Mexico grassland		0	Holocene	0	-0.812892	-7.17041	Breeker et al. 2009 Grassland
Sevilleta National Wildlife Refuge, central New Mexico grassland		0	Holocene	0	-0.515142	-6.42718	Breeker et al. 2009 Grassland
Sevilleta National Wildlife Refuge, central New Mexico grassland		0	Holocene	0	-0.973392	-7.15621	Breeker et al. 2009 Grassland
Sevilleta National Wildlife Refuge, central New Mexico grassland		0	Holocene	0	-1.01264	-7.36699	Breeker et al. 2009 Grassland
Sevilleta National Wildlife Refuge, central New Mexico grassland		0	Holocene	0	-1.13039	-7.14549	Breeker et al. 2009 Grassland
Sevilleta National Wildlife Refuge, central New Mexico grassland		0	Holocene	0	-0.775142	-7.08893	Breeker et al. 2009 Grassland
Sevilleta National Wildlife Refuge, central New Mexico grassland		0	Holocene	0	-0.754642	-7.37098	Breeker et al. 2009 Grassland
Sevilleta National Wildlife Refuge, central New Mexico grassland		0	Holocene	0	-2.14089	-6.22063	Breeker et al. 2009 Grassland
Sevilleta National Wildlife Refuge, central New Mexico grassland		0	Holocene	0	-2.34973	-6.44537	Breeker et al. 2009 Grassland
Rostov, Russia	modern soil		Holocene	0	-10.1	-8.9	Kovda et al 2014
Rostov, Russia	modern soil		Holocene	0	-9.9	-9.08	Kovda et al 2014
Rostov, Russia	modern soil		Holocene	0	-9.6	-9.37	Kovda et al 2014
Rostov, Russia	modern soil		Holocene	0	-9.8	-9.38	Kovda et al 2014
Rostov, Russia	modern soil		Holocene	0	-8.9	-8.4	Kovda et al 2014
Rostov, Russia	modern soil		Holocene	0	-9.4	-8.31	Kovda et al 2014
Rostov, Russia	modern soil		Holocene	0	-9.8	-8.7	Kovda et al 2014
Rostov, Russia	modern soil		Holocene	0	-9.4	-8.89	Kovda et al 2014
Rostov, Russia	modern soil		Holocene	0	-9.7	-8.79	Kovda et al 2014
Rostov, Russia	modern soil		Holocene	0	-9.1	-8.7	Kovda et al 2014
Bikaner, India	modern soil	not given	Holocene	0	1.17	-4.87	Salomons et al. 1978
Bikaner, India	modern soil	not given	Holocene	0	-0.16	-5.09	Salomons et al. 1978
Bikaner, India	modern soil	not given	Holocene	0	0.08	-5.77	Salomons et al. 1978
Bikaner, India	modern soil	not given	Holocene	0	0.27	-6.36	Salomons et al. 1978
Bikaner, India	modern soil	not given	Holocene	0	-2.49	-4.01	Salomons et al. 1978
Bikaner, India	modern soil	not given	Holocene	0	-4.19	-5.94	Salomons et al. 1978
Bikaner, India	modern soil	not given	Holocene	0	0.86	-3.29	Salomons et al. 1978
Bikaner, India	modern soil	not given	Holocene	0	-0.93	-2.73	Salomons et al. 1978
Bikaner, India	modern soil	not given	Holocene	0	-8.75	-6.54	Salomons et al. 1978
Mashhad, NE Iran			Modern soil	0	-5.81	-5.42	Bayat et al 2017
Mashhad, NE Iran			Modern soil	0	-5.18	-5.26	Bayat et al 2017
Mashhad, NE Iran			Modern soil	0	-6.87	-6.02	Bayat et al 2017
Mashhad, NE Iran			Modern soil	0	-5.28	-2.88	Bayat et al 2017
Mashhad, NE Iran			Modern soil	0	-5.56	-6.77	Bayat et al 2017
Mashhad, NE Iran			Modern soil	0	-2.91	-3.46	Bayat et al 2017
Mashhad, NE Iran			Modern soil	0	-4.39	-4.69	Bayat et al 2017
Ajo Mountains, Arizona, USA		0.29	Holocene	0	-2.8	-1.3	Liu et al 1996			Site QF1
Ajo Mountains, Arizona, USA		0.36	Holocene	0	-2.8	-5.9	Liu et al 1996			Site QF1
Ajo Mountains, Arizona, USA		0.39	Holocene	0	-3.4	-5.9	Liu et al 1996			Site QF1
Ajo Mountains, Arizona, USA		0.46	Holocene	0	-3.4	-5.8	Liu et al 1996			Site QF1
Ajo Mountains, Arizona, USA		0.57	Holocene	0	-3.9	-6.1	Liu et al 1996			Site QF1
Ajo Mountains, Arizona, USA		0.67	Holocene	0	-4	-6.2	Liu et al 1996			Site QF1
Ajo Mountains, Arizona, USA		0.83	Holocene	0	-4.1	-6.1	Liu et al 1996			Site QF1
Ajo Mountains, Arizona, USA		0.93	Holocene	0	-4.1	-6.1	Liu et al 1996			Site QF1
Ajo Mountains, Arizona, USA		1.05	Holocene	0	-4.2	-6.2	Liu et al 1996			Site QF1
Ajo Mountains, Arizona, USA		1.14	Holocene	0	-4.8	-6.7	Liu et al 1996			Site QF1
Ajo Mountains, Arizona, USA		1.24	Holocene	0	-5.1	-6.3	Liu et al 1996			Site QF1
Ajo Mountains, Arizona, USA		1.35	Holocene	0	-4.9	-6.5	Liu et al 1996			Site QF1
Ajo Mountains, Arizona, USA		1.47	Holocene	0	-4.6	-6.2	Liu et al 1996			Site QF1
Dwight soil series (8048), Manhattan, Kansas, USA	modern soil (Mollisol)	1.06	Holocene	0	-2.1	-5	Cerling et al., 1989; Cerling and Quade 1993; Cerling and Wang 1996
Dwight soil series (8048), Manhattan, Kansas, USA	modern soil (Mollisol)	1.06	Holocene	0	-1.8	-4.8	Cerling et al., 1989; Cerling and Quade 1993; Cerling and Wang 1996
Dwight soil series (8048), Manhattan, Kansas, USA	modern soil (Mollisol)	0.56	Holocene	0	-2.3	-4.4	Cerling et al., 1989; Cerling and Quade 1993; Cerling and Wang 1996
Dwight soil series (8048), Manhattan, Kansas, USA	modern soil (Mollisol)	0.74	Holocene	0	-1.4	-4.4	Cerling et al., 1989; Cerling and Quade 1993; Cerling and Wang 1996
Dwight soil series (8048), Manhattan, Kansas, USA	modern soil (Mollisol)	0.56	Holocene	0	-1.7	-4.2	Cerling et al., 1989; Cerling and Quade 1993; Cerling and Wang 1996
Dwight soil series (8048), Manhattan, Kansas, USA	modern soil (Mollisol)	0.85	Holocene	0	-1.2	-4	Cerling et al., 1989; Cerling and Quade 1993; Cerling and Wang 1996
Dwight soil series (8048), Manhattan, Kansas, USA	modern soil (Mollisol)	0.96	Holocene	0	-1.2	-4	Cerling et al., 1989; Cerling and Quade 1993; Cerling and Wang 1996
Dwight soil series (8048), Manhattan, Kansas, USA	modern soil (Mollisol)	0.74	Holocene	0	-1.1	-4	Cerling et al., 1989; Cerling and Quade 1993; Cerling and Wang 1996
Dwight soil series (8048), Manhattan, Kansas, USA	modern soil (Mollisol)	0.65	Holocene	0	-1.3	-3.5	Cerling et al., 1989; Cerling and Quade 1993; Cerling and Wang 1996
Dwight soil series (8048), Manhattan, Kansas, USA	modern soil (Mollisol)	0.65	Holocene	0	-1.3	-2.8	Cerling et al., 1989; Cerling and Quade 1993; Cerling and Wang 1996
Turtle Cove Member, John Day Formation - Roundup Flat, Longview Ranch, Grant County, Oregon, USA	Paleosol carbonate	149.5	Oligocene	26.0143	-9.4567	-13.1706	Retallack et al. 2004			S.E
Turtle Cove Member, John Day Formation - Roundup Flat, Longview Ranch, Grant County, Oregon, USA	Paleosol carbonate	149	Oligocene	26.0235	-8.56	-12.63	Retallack et al. 2004			1.18873
Turtle Cove Member, John Day Formation - Roundup Flat, Longview Ranch, Grant County, Oregon, USA	Paleosol carbonate	148.3	Oligocene	26.0365	-8.58	-13.24	Retallack et al. 2004
Turtle Cove Member, John Day Formation - Roundup Flat, Longview Ranch, Grant County, Oregon, USA	Paleosol carbonate	147.8	Oligocene	26.0457	-8.71	-12.75	Retallack et al. 2004
Turtle Cove Member, John Day Formation - Roundup Flat, Longview Ranch, Grant County, Oregon, USA	Paleosol carbonate	147.2	Oligocene	26.0568	-8.87	-14.16	Retallack et al. 2004
Turtle Cove Member, John Day Formation - Roundup Flat, Longview Ranch, Grant County, Oregon, USA	Paleosol carbonate	145.3	Oligocene	26.092	-9.22	-14.32	Retallack et al. 2004
Turtle Cove Member, John Day Formation - Roundup Flat, Longview Ranch, Grant County, Oregon, USA	Paleosol carbonate	144.7	Oligocene	26.1031	-8.87	-13.55	Retallack et al. 2004
Turtle Cove Member, John Day Formation - Roundup Flat, Longview Ranch, Grant County, Oregon, USA	Paleosol carbonate	144.2	Oligocene	26.1123	-9.07	-14.42	Retallack et al. 2004
Turtle Cove Member, John Day Formation - Roundup Flat, Longview Ranch, Grant County, Oregon, USA	Paleosol carbonate	143.1	Oligocene	26.1327	-9.12	-14.35	Retallack et al. 2004
Turtle Cove Member, John Day Formation - Roundup Flat, Longview Ranch, Grant County, Oregon, USA	Paleosol carbonate	142.5	Oligocene	26.1438	-8.85	-13.83	Retallack et al. 2004
Turtle Cove Member, John Day Formation - Roundup Flat, Longview Ranch, Grant County, Oregon, USA	Paleosol carbonate	142	Oligocene	26.153	-8.65	-13.41	Retallack et al. 2004
Turtle Cove Member, John Day Formation - Roundup Flat, Longview Ranch, Grant County, Oregon, USA	Paleosol carbonate	141	Oligocene	26.1715	-8.88	-13.61	Retallack et al. 2004
Turtle Cove Member, John Day Formation - Roundup Flat, Longview Ranch, Grant County, Oregon, USA	Paleosol carbonate	140.5	Oligocene	26.1807	-8.84	-13.36	Retallack et al. 2004
Turtle Cove Member, John Day Formation - Roundup Flat, Longview Ranch, Grant County, Oregon, USA	Paleosol carbonate	140	Oligocene	26.19	-8.54	-13.08	Retallack et al. 2004
Turtle Cove Member, John Day Formation - Roundup Flat, Longview Ranch, Grant County, Oregon, USA	Paleosol carbonate	139	Oligocene	26.2085	-8.62	-12.91	Retallack et al. 2004
Turtle Cove Member, John Day Formation - Roundup Flat, Longview Ranch, Grant County, Oregon, USA	Paleosol carbonate	138.5	Oligocene	26.2178	-9.21	-14.88	Retallack et al. 2004
Turtle Cove Member, John Day Formation - Roundup Flat, Longview Ranch, Grant County, Oregon, USA	Paleosol carbonate	138	Oligocene	26.227	-10.5	-13.93	Retallack et al. 2004
Turtle Cove Member, John Day Formation - Roundup Flat, Longview Ranch, Grant County, Oregon, USA	Paleosol carbonate	137.3	Oligocene	26.24	-10.23	-13.64	Retallack et al. 2004
Turtle Cove Member, John Day Formation - Roundup Flat, Longview Ranch, Grant County, Oregon, USA	Paleosol carbonate	137	Oligocene	26.2455	-11.41	-14.76	Retallack et al. 2004
Turtle Cove Member, John Day Formation - Roundup Flat, Longview Ranch, Grant County, Oregon, USA	Paleosol carbonate	136.6	Oligocene	26.2529	-9.08	-14.2	Retallack et al. 2004
Turtle Cove Member, John Day Formation - Roundup Flat, Longview Ranch, Grant County, Oregon, USA	Paleosol carbonate	135.5	Oligocene	26.2733	-9.05	-13.96	Retallack et al. 2004
Turtle Cove Member, John Day Formation - Roundup Flat, Longview Ranch, Grant County, Oregon, USA	Paleosol carbonate	135	Oligocene	26.2825	-10.63	-14.25	Retallack et al. 2004
Turtle Cove Member, John Day Formation - Roundup Flat, Longview Ranch, Grant County, Oregon, USA	Paleosol carbonate	134.4	Oligocene	26.2936	-10.67	-14.15	Retallack et al. 2004
Turtle Cove Member, John Day Formation - Roundup Flat, Longview Ranch, Grant County, Oregon, USA	Paleosol carbonate	133.8	Oligocene	26.3047	-9.09	-13.96	Retallack et al. 2004
Turtle Cove Member, John Day Formation - Roundup Flat, Longview Ranch, Grant County, Oregon, USA	Paleosol carbonate	133.3	Oligocene	26.314	-9.24	-13.98	Retallack et al. 2004
Turtle Cove Member, John Day Formation - Roundup Flat, Longview Ranch, Grant County, Oregon, USA	Paleosol carbonate	132.4	Oligocene	26.3306	-8.74	-13.65	Retallack et al. 2004
Turtle Cove Member, John Day Formation - Roundup Flat, Longview Ranch, Grant County, Oregon, USA	Paleosol carbonate	131.5	Oligocene	26.3473	-9.66	-13.69	Retallack et al. 2004
Turtle Cove Member, John Day Formation - Roundup Flat, Longview Ranch, Grant County, Oregon, USA	Paleosol carbonate	131	Oligocene	26.3565	-9.24	-14.47	Retallack et al. 2004
Turtle Cove Member, John Day Formation - Roundup Flat, Longview Ranch, Grant County, Oregon, USA	Paleosol carbonate	130.3	Oligocene	26.3695	-8.83	-13.48	Retallack et al. 2004
Turtle Cove Member, John Day Formation - Roundup Flat, Longview Ranch, Grant County, Oregon, USA	Paleosol carbonate	129.5	Oligocene	26.3843	-8.5	-13.53	Retallack et al. 2004
Turtle Cove Member, John Day Formation - Roundup Flat, Longview Ranch, Grant County, Oregon, USA	Paleosol carbonate	129	Oligocene	26.3935	-8.78	-13.67	Retallack et al. 2004
Turtle Cove Member, John Day Formation - Roundup Flat, Longview Ranch, Grant County, Oregon, USA	Paleosol carbonate	128.3	Oligocene	26.4064	-8.85	-14.06	Retallack et al. 2004
Turtle Cove Member, John Day Formation - Roundup Flat, Longview Ranch, Grant County, Oregon, USA	Paleosol carbonate	127.5	Oligocene	26.4213	-8.85	-14.03	Retallack et al. 2004
Turtle Cove Member, John Day Formation - Roundup Flat, Longview Ranch, Grant County, Oregon, USA	Paleosol carbonate	127	Oligocene	26.4305	-9.07	-13.89	Retallack et al. 2004
Turtle Cove Member, John Day Formation - Roundup Flat, Longview Ranch, Grant County, Oregon, USA	Paleosol carbonate	126.4	Oligocene	26.4416	-8.71	-13.44	Retallack et al. 2004
Turtle Cove Member, John Day Formation - Roundup Flat, Longview Ranch, Grant County, Oregon, USA	Paleosol carbonate	125.3	Oligocene	26.462	-9.37	-14.94	Retallack et al. 2004
Turtle Cove Member, John Day Formation - Roundup Flat, Longview Ranch, Grant County, Oregon, USA	Paleosol carbonate	124.5	Oligocene	26.4768	-10.55	-15.01	Retallack et al. 2004
Turtle Cove Member, John Day Formation - Roundup Flat, Longview Ranch, Grant County, Oregon, USA	Paleosol carbonate	123.7	Oligocene	26.4916	-8.43	-14.22	Retallack et al. 2004
Turtle Cove Member, John Day Formation - Roundup Flat, Longview Ranch, Grant County, Oregon, USA	Paleosol carbonate	122.5	Oligocene	26.5138	-8.42	-13.77	Retallack et al. 2004
Turtle Cove Member, John Day Formation - Roundup Flat, Longview Ranch, Grant County, Oregon, USA	Paleosol carbonate	121.5	Oligocene	26.5323	-8.54	-14	Retallack et al. 2004
Turtle Cove Member, John Day Formation - Roundup Flat, Longview Ranch, Grant County, Oregon, USA	Paleosol carbonate	120.3	Oligocene	26.5545	-9.01	-13.81	Retallack et al. 2004
Turtle Cove Member, John Day Formation - Roundup Flat, Longview Ranch, Grant County, Oregon, USA	Paleosol carbonate	118.8	Oligocene	26.5822	-8.6	-12.67	Retallack et al. 2004
Turtle Cove Member, John Day Formation - Roundup Flat, Longview Ranch, Grant County, Oregon, USA	Paleosol carbonate	118.3	Oligocene	26.5915	-9.24	-14.94	Retallack et al. 2004
Turtle Cove Member, John Day Formation - Roundup Flat, Longview Ranch, Grant County, Oregon, USA	Paleosol carbonate	117.7	Oligocene	26.6026	-8.87	-13.85	Retallack et al. 2004
Turtle Cove Member, John Day Formation - Roundup Flat, Longview Ranch, Grant County, Oregon, USA	Paleosol carbonate	116.6	Oligocene	26.6229	-9.39	-14.6	Retallack et al. 2004
Turtle Cove Member, John Day Formation - Roundup Flat, Longview Ranch, Grant County, Oregon, USA	Paleosol carbonate	115.9	Oligocene	26.6359	-10.68	-15.27	Retallack et al. 2004
Turtle Cove Member, John Day Formation - Roundup Flat, Longview Ranch, Grant County, Oregon, USA	Paleosol carbonate	115.2	Oligocene	26.6488	-9.25	-13.99	Retallack et al. 2004
Turtle Cove Member, John Day Formation - Roundup Flat, Longview Ranch, Grant County, Oregon, USA	Paleosol carbonate	114.1	Oligocene	26.6692	-10.47	-16.47	Retallack et al. 2004
Turtle Cove Member, John Day Formation - Roundup Flat, Longview Ranch, Grant County, Oregon, USA	Paleosol carbonate	113.6	Oligocene	26.6784	-10.93	-15.13	Retallack et al. 2004
Turtle Cove Member, John Day Formation - Roundup Flat, Longview Ranch, Grant County, Oregon, USA	Paleosol carbonate	112.8	Oligocene	26.6932	-8.84	-13.75	Retallack et al. 2004
Turtle Cove Member, John Day Formation - Roundup Flat, Longview Ranch, Grant County, Oregon, USA	Paleosol carbonate	112	Oligocene	26.708	-9.63	-15.09	Retallack et al. 2004
Turtle Cove Member, John Day Formation - Roundup Flat, Longview Ranch, Grant County, Oregon, USA	Paleosol carbonate	111	Oligocene	26.7265	-8.56	-13.64	Retallack et al. 2004
Turtle Cove Member, John Day Formation - Roundup Flat, Longview Ranch, Grant County, Oregon, USA	Paleosol carbonate	109.8	Oligocene	26.7487	-9.91	-14.14	Retallack et al. 2004
Turtle Cove Member, John Day Formation - Roundup Flat, Longview Ranch, Grant County, Oregon, USA	Paleosol carbonate	108.7	Oligocene	26.7691	-9.42	-14.83	Retallack et al. 2004
Turtle Cove Member, John Day Formation - Roundup Flat, Longview Ranch, Grant County, Oregon, USA	Paleosol carbonate	107.3	Oligocene	26.795	-9.01	-14.41	Retallack et al. 2004
Turtle Cove Member, John Day Formation - Roundup Flat, Longview Ranch, Grant County, Oregon, USA	Paleosol carbonate	105.8	Oligocene	26.8227	-9.11	-14.57	Retallack et al. 2004
Turtle Cove Member, John Day Formation - Roundup Flat, Longview Ranch, Grant County, Oregon, USA	Paleosol carbonate	104.3	Oligocene	26.8505	-11.25	-14.87	Retallack et al. 2004
Turtle Cove Member, John Day Formation - Roundup Flat, Longview Ranch, Grant County, Oregon, USA	Paleosol carbonate	103	Oligocene	26.8745	-9.19	-13.89	Retallack et al. 2004
Turtle Cove Member, John Day Formation - Roundup Flat, Longview Ranch, Grant County, Oregon, USA	Paleosol carbonate	102.1	Oligocene	26.8912	-12.45	-15.85	Retallack et al. 2004
Turtle Cove Member, John Day Formation - Roundup Flat, Longview Ranch, Grant County, Oregon, USA	Paleosol carbonate	101.2	Oligocene	26.9078	-11.85	-16.65	Retallack et al. 2004
Turtle Cove Member, John Day Formation - Roundup Flat, Longview Ranch, Grant County, Oregon, USA	Paleosol carbonate	100.1	Oligocene	26.9282	-9.17	-13.79	Retallack et al. 2004
Turtle Cove Member, John Day Formation - Roundup Flat, Longview Ranch, Grant County, Oregon, USA	Paleosol carbonate	99.3	Oligocene	26.9429	-12.11	-16.46	Retallack et al. 2004
Turtle Cove Member, John Day Formation - Roundup Flat, Longview Ranch, Grant County, Oregon, USA	Paleosol carbonate	98.4	Oligocene	26.9596	-9.73	-14.42	Retallack et al. 2004
Turtle Cove Member, John Day Formation - Roundup Flat, Longview Ranch, Grant County, Oregon, USA	Paleosol carbonate	97.3	Oligocene	26.98	-10.6	-15.99	Retallack et al. 2004
Turtle Cove Member, John Day Formation - Roundup Flat, Longview Ranch, Grant County, Oregon, USA	Paleosol carbonate	96.5	Oligocene	26.9947	-9.07	-13.42	Retallack et al. 2004				S.E
Tornillo Flat, Big Bend National Park, Texas, USA	Hannold Hill Member, Tornillo Formation	120.5	early Eocene	53.4801	-9.8	-4.1	White and Schiebout 2003				0.294107
Tornillo Flat, Big Bend National Park, Texas, USA	Hannold Hill Member, Tornillo Formation	120.5	early Eocene	53.4801	-9.7	-3.9	White and Schiebout 2003
Tornillo Flat, Big Bend National Park, Texas, USA	Hannold Hill Member, Tornillo Formation	120	early Eocene	53.554	-13.7	-6.1	White and Schiebout 2003
Tornillo Flat, Big Bend National Park, Texas, USA	Hannold Hill Member, Tornillo Formation	120	early Eocene	53.554	-13.2	-5.7	White and Schiebout 2003
Tornillo Flat, Big Bend National Park, Texas, USA	Hannold Hill Member, Tornillo Formation	120	early Eocene	53.554	-12.9	-5.4	White and Schiebout 2003
Tornillo Flat, Big Bend National Park, Texas, USA	Hannold Hill Member, Tornillo Formation	120	early Eocene	53.554	-12.6	-5.2	White and Schiebout 2003
Tornillo Flat, Big Bend National Park, Texas, USA	Hannold Hill Member, Tornillo Formation	120	early Eocene	53.554	-11.8	-4.8	White and Schiebout 2003
Tornillo Flat, Big Bend National Park, Texas, USA	Hannold Hill Member, Tornillo Formation	120	early Eocene	53.554	-11.5	-4.6	White and Schiebout 2003
Tornillo Flat, Big Bend National Park, Texas, USA	Hannold Hill Member, Tornillo Formation	120	early Eocene	53.554	-10.2	-4.4	White and Schiebout 2003
Tornillo Flat, Big Bend National Park, Texas, USA	Hannold Hill Member, Tornillo Formation	120	early Eocene	53.554	-9.9	-4.2	White and Schiebout 2003
Tornillo Flat, Big Bend National Park, Texas, USA	Hannold Hill Member, Tornillo Formation	120	early Eocene	53.554	-9.7	-4	White and Schiebout 2003
Tornillo Flat, Big Bend National Park, Texas, USA	Hannold Hill Member, Tornillo Formation	120	early Eocene	53.554	-9.2	-3.9	White and Schiebout 2003
Tornillo Flat, Big Bend National Park, Texas, USA	Hannold Hill Member, Tornillo Formation	119.5	early Eocene	53.628	-10.2	-4.8	White and Schiebout 2003
Tornillo Flat, Big Bend National Park, Texas, USA	Hannold Hill Member, Tornillo Formation	119.5	early Eocene	53.628	-10	-4.6	White and Schiebout 2003
Tornillo Flat, Big Bend National Park, Texas, USA	Hannold Hill Member, Tornillo Formation	119.5	early Eocene	53.628	-9.9	-4.4	White and Schiebout 2003
Tornillo Flat, Big Bend National Park, Texas, USA	Hannold Hill Member, Tornillo Formation	119.5	early Eocene	53.628	-9.8	-4.3	White and Schiebout 2003
Tornillo Flat, Big Bend National Park, Texas, USA	Hannold Hill Member, Tornillo Formation	119.5	early Eocene	53.628	-9.6	-4.2	White and Schiebout 2003
Tornillo Flat, Big Bend National Park, Texas, USA	Hannold Hill Member, Tornillo Formation	119.5	early Eocene	53.628	-9.4	-4.1	White and Schiebout 2003
Tornillo Flat, Big Bend National Park, Texas, USA	Hannold Hill Member, Tornillo Formation	119	early Eocene	53.7019	-9.8	-3.8	White and Schiebout 2003
Tornillo Flat, Big Bend National Park, Texas, USA	Hannold Hill Member, Tornillo Formation	119	early Eocene	53.7019	-9.5	-3.6	White and Schiebout 2003
Tornillo Flat, Big Bend National Park, Texas, USA	Hannold Hill Member, Tornillo Formation	119	early Eocene	53.7019	-9.3	-3.4	White and Schiebout 2003
Tornillo Flat, Big Bend National Park, Texas, USA	Hannold Hill Member, Tornillo Formation	118.3	early Eocene	53.8054	-9.6	-4.3	White and Schiebout 2003
Tornillo Flat, Big Bend National Park, Texas, USA	Hannold Hill Member, Tornillo Formation	118.3	early Eocene	53.8054	-9.5	-4.2	White and Schiebout 2003
Tornillo Flat, Big Bend National Park, Texas, USA	Hannold Hill Member, Tornillo Formation	118	early Eocene	53.8498	-11.3	-4.8	White and Schiebout 2003
Tornillo Flat, Big Bend National Park, Texas, USA	Hannold Hill Member, Tornillo Formation	118	early Eocene	53.8498	-11.2	-4.6	White and Schiebout 2003
Tornillo Flat, Big Bend National Park, Texas, USA	Hannold Hill Member, Tornillo Formation	117.8	early Eocene	53.8794	-14	-5.7	White and Schiebout 2003
Tornillo Flat, Big Bend National Park, Texas, USA	Hannold Hill Member, Tornillo Formation	117.8	early Eocene	53.8794	-13.2	-5.4	White and Schiebout 2003
Tornillo Flat, Big Bend National Park, Texas, USA	Hannold Hill Member, Tornillo Formation	117.8	early Eocene	53.8794	-12.3	-5.3	White and Schiebout 2003
Tornillo Flat, Big Bend National Park, Texas, USA	Hannold Hill Member, Tornillo Formation	117.7	early Eocene	53.8942	-12.1	-4.8	White and Schiebout 2003
Tornillo Flat, Big Bend National Park, Texas, USA	Hannold Hill Member, Tornillo Formation	117.7	early Eocene	53.8942	-10	-4.3	White and Schiebout 2003
Tornillo Flat, Big Bend National Park, Texas, USA	Hannold Hill Member, Tornillo Formation	117.5	early Eocene	53.9238	-9.8	-3.8	White and Schiebout 2003
Tornillo Flat, Big Bend National Park, Texas, USA	Hannold Hill Member, Tornillo Formation	117.5	early Eocene	53.9238	-9.7	-3.7	White and Schiebout 2003
Tornillo Flat, Big Bend National Park, Texas, USA	Hannold Hill Member, Tornillo Formation	117.2	early Eocene	53.9681	-9.1	-3.6	White and Schiebout 2003
Tornillo Flat, Big Bend National Park, Texas, USA	Hannold Hill Member, Tornillo Formation	117	early Eocene	53.9977	-10.2	-4.3	White and Schiebout 2003
Tornillo Flat, Big Bend National Park, Texas, USA	Hannold Hill Member, Tornillo Formation	117	early Eocene	53.9977	-10	-4	White and Schiebout 2003
Tornillo Flat, Big Bend National Park, Texas, USA	Hannold Hill Member, Tornillo Formation	116.8	early Eocene	54.0273	-11	-4.6	White and Schiebout 2003
Tornillo Flat, Big Bend National Park, Texas, USA	Hannold Hill Member, Tornillo Formation	116.8	early Eocene	54.0273	-10	-3.9	White and Schiebout 2003
Tornillo Flat, Big Bend National Park, Texas, USA	Hannold Hill Member, Tornillo Formation	116.5	early Eocene	54.0717	-9.3	-3.5	White and Schiebout 2003
Tornillo Flat, Big Bend National Park, Texas, USA	Hannold Hill Member, Tornillo Formation	115.3	early Eocene	54.2491	-10.3	-4	White and Schiebout 2003
Tornillo Flat, Big Bend National Park, Texas, USA	Hannold Hill Member, Tornillo Formation	115.3	early Eocene	54.2491	-10.2	-3.7	White and Schiebout 2003
Tornillo Flat, Big Bend National Park, Texas, USA	Hannold Hill Member, Tornillo Formation	115.3	early Eocene	54.2491	-9.7	-3.7	White and Schiebout 2003
Tornillo Flat, Big Bend National Park, Texas, USA	Hannold Hill Member, Tornillo Formation	115	early Eocene	54.2935	-9.3	-3.3	White and Schiebout 2003
Tornillo Flat, Big Bend National Park, Texas, USA	Hannold Hill Member, Tornillo Formation	115	early Eocene	54.2935	-9.2	-3.3	White and Schiebout 2003
Tornillo Flat, Big Bend National Park, Texas, USA	Hannold Hill Member, Tornillo Formation	114.5	early Eocene	54.3675	-9.5	-4.3	White and Schiebout 2003
Tornillo Flat, Big Bend National Park, Texas, USA	Hannold Hill Member, Tornillo Formation	112.3	early Eocene	54.6928	-9.3	-4.5	White and Schiebout 2003

## Sheet: TableS5_TransferFX
site	Type	Taxa	Relative age	δ13C: δ18O slope	δ18O:δ13C slope	R2	annual RH (%)	annual VPD (kPa): author-provided or calculated with annual climate statistics	Average growing season VPDmax (kPa) - PRISM	MAT (°C) - author-provided or calculated with annual climate statistics	MAP (mm) - author-provided or calculated with annual climate statistics	Reference		Elevation (m)	δ18O source water VSMOW (‰)	δ18O source water VPDB (‰)	Standard error of d13c vs d18o correlation (permil)	Standard error of VPD estmations (kPa)	Notes	Vegetation community	Lat	Long	Full Citation
Balmoral forest, South Island, New Zealand	Cellulose	Pinus radiata	Modern	0.83	1.57	0.44	77	0.81		7	643.5	Barbour et al 2002			-8.1	-37.7937	N/A	0.13	Slope and VPD values from original paper	P. radiata	-42.8668	172.77	Barbour, M.M., Walcroft, A.S., and Farquhar, G.D., 2002, Seasonal variation in δ13C and δ18O of cellulose from growth rings of Pinus radiata: Plant, Cell & Environment, v. 25, p. 1483–1499, doi: 10.1046/ j.0016-8025.2002.00931.x.
Matangi, North Island, New Zealand	Cellulose	Pinus radiata	Modern	0.53	0.95	0.61	76	0.73		15	1127.5	Barbour et al 2002			-5.5	-35.2715	N/A	0.13	Slope and VPD values from original paper	P. radiata	-37.8043	175.393	Barbour, M.M., Walcroft, A.S., and Farquhar, G.D., 2002, Seasonal variation in δ13C and δ18O of cellulose from growth rings of Pinus radiata: Plant, Cell & Environment, v. 25, p. 1483–1499, doi: 10.1046/ j.0016-8025.2002.00931.x.
Kawerauu, North Island, New Zealand	Cellulose	Pinus radiata	Modern	1.24	2.17	0.4	76	0.82		15	1382	Barbour et al 2002			-4.5	-34.3015	N/A	0.13	Slope and VPD values from original paper	P. radiata	-38.0901	176.653	Barbour, M.M., Walcroft, A.S., and Farquhar, G.D., 2002, Seasonal variation in δ13C and δ18O of cellulose from growth rings of Pinus radiata: Plant, Cell & Environment, v. 25, p. 1483–1499, doi: 10.1046/ j.0016-8025.2002.00931.x.
Jura mountains, Court, Switzerland	Cellulose	Pinus sylvestris	Modern	0.3	0.3	0.96	78.6	0.245		9	1000	Saurer et al 1997		750	-8.4	-38.0847	N/A	0.13	Slope and VPD values from original paper	Pinus sylvestris, Picea abies, Fagus sylvatica, Fraxinus excelsior	-38.0901	176.653	Saurer, M., Aellen, K., and Siegwolf, R., 1997, Correlating δ13C and δ18O in cellulose of trees: Plant, Cell and Environment, v. 20, p. 1543–1550, doi: 10.1046/j.1365-3040.1997.d01-53.x.
Metolius Research National Area, Oregon, USA	Cellulose	Pinus ponderosa	Modern	0.4323	1.24	0.53	58	0.42084	1.804	7.4	425	Ulrich et al 2019		960			0.09	0.13	Data were extracted from Fig 3; upland P. ponderosa "observed" data were used from 1960 - 2002	upland Pinus Ponderosa	44.4961	-121.62	Ulrich, D.E.M., Still, C., Brooks, J.R., Kim, Y., and Meinzer, F.C., 2019, Investigating old-growth ponderosa pine physiology using tree-rings, δ13C, δ18O, and a process-based model: Ecology, v. 100, p. 1–18, doi: 10.1002/ecy.2656.
Olkhon island, Lake Baikal, Russia	Cellulose	Larix siberica	Modern	0.52	0.98	0.51	72	0.18396		1	495	Voronin et al 2008, Tartakovsky et al 2012		530	-10	-39.6368	0.24	0.13		"droughty, sultry, steppe habitat"	53.1567	107.384	Voronin, V., Tartakovsky, V.A., Volkov, Y. V., Scheiser, G.H., Helle, G., and Nesvetailo, V.D., 2008, Tree-ring isotope chronologies of the Baikal region and their connection with ice isotope chronology of Greenland: Atmos. Oceanic Opt., v. 21, p. 50–53.Wang, D., Lebauer, D., Kling, G., Voigt, T., and Dietze, M.C., 2013, Ecophysiological screening of tree species for biomass production: Trade-off…
Howland, Maine	Cellulose	Tsuga canadensis	Modern	1.1	0.8	0.53	69	0.68	1.203	6.64	858	Guerrieri et al 2017		340	-10.2	-39.8308	N/A	0.13	Slope and VPD values from original paper	Mixed conifer/broadleaf forest , dominated by Picea rubens and Tsuga canadensis	45.2337	-68.6643	Guerrieri, R., Jennings, K., Belmecheri, S., Asbjornsen, H., and Ollinger, S., 2017, Evaluating climate signal recorded in tree-ring δ13C and δ18O values from bulk wood and α-cellulose for six species across four sites in the northeastern US: Rapid Communications in Mass Spectrometry, v. 31, p. 2081–2091, doi: 10.1002/rcm.7995.
Broadmoor Wood, UK	Cellulose	Pinus sylvestris	Modern	0.24	0.61	0.15	80	0.2456		10	660	Sladden et al 2018					0.15	0.13		P. sylvestris	51.3125	-0.71559	Sladden, B., Loader, N.J., Young, G.H.F., and McCarroll, D., 2018, Examination of stable carbon and oxygen isotopic variability in the cellulose and wholewood of Castanea sativa Mill., Fagus sylvatica L., Pinus sylvestris L. and Quercus robur L.: Acta Silvae et Ligni, v. 117, p. 47–54, doi: 10.20315/asetl.117.4.
Manhattan, Kansas	Pedogenic Carbonate	N/A	Modern	0.408	0.943	0.38	66	0.50898	1.875	13		Cerling et al., 1989; Cerling and Quade 1993; Cerling and Wang 1996					0.42	0.13		C4 grasses	39.1516	-96.6031	Cerling, T.E., Quade, J., Wang, Y., and Bowman, J.R., 1989, Carbon isotopes in soils and palaeosols as ecology and palaeoecology indicators. Nature, v. 341, p. 138-139.
Sevilleta National Wildlife Refuge, central New Mexico	Pedogenic Carbonate	N/A	Modern	1.24	0.69	0.85	44	1.01808	3.189	16	240	Breeker et al 2009		1750	-6.9	-36.6296	0.043	0.13	Grassland	C4 grasses	34.2991	-106.631	Breecker, D.O., Sharp, Z.D., and McFadden, L.D., 2009, Seasonal bias in the formation and stable isotopic composition of pedogenic carbonate in modern soils from central New Mexico. doi: 10.1130/B26413.1.
Sevilleta National Wildlife Refuge, central New Mexico	Pedogenic Carbonate	N/A	Modern	0.6068	0.82	0.5	48	0.8866	2.895	15	210	Breeker et al 2009		1475	-7	-36.7266	0.15	0.13	Shrubland	C3 and C4 shrubs, C4 grasses	34.3569	-106.869	Breecker, D.O., Sharp, Z.D., and McFadden, L.D., 2009, Seasonal bias in the formation and	stable isotopic composition of pedogenic carbonate in modern soils from central New
Grapevine Mountains, Nevada	Pedogenic Carbonate	N/A	Modern	1.12	0.72	0.82	40	1.1622	3.265	16.5	540	Quade et al 1989		610	-10.2	-39.8308	0.09	0.13		Saltbush, spiny chorizanthe, creosote, beavertail cactus (10 % cover)	36.9652	-117.149	Quade, J., Cerling, T.E., and Bowman, J.R., 1989, Systematic variations in the carbon and oxygen isotopic composition of pedogenic carbonate along elevation trasects in the southern Great Basin, United States: Geological Society of America Bulletin, v. 101, p. 464–475, doi: 10.1130/0016-7606(1989)101<0464:SVITCA>2.3.CO;2.
Rostov, Russia	Pedogenic Carbonate	N/A	Modern	0.5687	0.52	0.3	70	0.3684		10	420	Kovda et al 2014		83	-12	-41.5769	0.284	0.13		"typical steppe" with 89–93 % C3 plants	57.1043	39.5141	Kovda, I., Morgun, E., and Gongalsky, K., 2014, Stable isotopic composition of carbonate pedofeatures in soils along a transect in the southern part of european Russia: Catena, v. 112, p. 56–64, doi: 10.1016/j.catena.2013.01.005
Yuanmou Basin, Yunnan, China	Pedogenic Carbonate	N/A	Modern	0.7175	1.002	0.72	68	0.7		16	999	Huang et al 2005		1360	-9.2	-38.8608	0.26	0.13		"herbaceous and shrub community" including Fimbristylis ovata, Heteropogon contortus, Tephrosia purpurea, Dumasia cordifolia, Brachiaria villosa, and Phyllanthus emblica	27.1422	100.227	Huang, C.M., Wang, C.S., and Tang, Y., 2005, Stable carbon and oxygen isotopes of pedogenic carbonates in Ustic Vertisols: Implications for paleoenvironmental change: Pedosphere, v. 15, p. 539–544
Almeria, Spain	Pedogenic Carbonate	N/A	Modern	0.7272	1.21	0.88	65	0.76895		19.1	200	Salomons et al 1978		27	-4.5	-34.3015	0.13	0.13		N/A	36.8569	-2.53073	Salomons, W., Goude, A., and Mook, W.G., 1978, Isotopic Composition of Calcrete Deposits from Europe, Africa and India: Earth Surface Processes, v. 3, p. 43–57.
Bikaner, India	Pedogenic Carbonate	N/A	Modern	0.994	0.18	0.18	64	0.89496		22	325	Salomons et al. 1978			-6.53	-36.2707	0.14	0.13		N/A	28.045	73.296	Salomons, W., Goude, A., and Mook, W.G., 1978, Isotopic Composition of Calcrete Deposits from Europe, Africa and India: Earth Surface Processes, v. 3, p. 43–57.
Spring Mountains, Nevada (1500 m)	Pedogenic Carbonate	N/A	Modern	1.76	0.61	0.75	28	1.15056	2.224	13.4	295.7	Quade et al 1989		1550	-2.72	-32.5747	0.06	0.13		Blackbush, Nevada ephedra, banana yucca, Joshua tree (51 % plant cover)	29.298	-96.246	Quade, J., Cerling, T.E., and Bowman, J.R., 1989, Systematic variations in the carbon and oxygen isotopic composition of pedogenic carbonate along elevation trasects in the southern Great Basin, United States: Geological Society of America Bulletin, v. 101, p. 464–475, doi: 10.1130/0016-7606(1989)101<0464:SVITCA>2.3.CO;2.
Spring Mountains, Nevada (1900 m)	Pedogenic Carbonate	N/A	Modern	1.11	0.43	0.7	28	0.94464	2.872	11.1	295.7	Quade et al 1989		1900	-2.72	-32.5747	0.09	0.13		Sage, pinyon pine, brome grasses, rabbitbush (58 % plant cover)	29.298	-96.246	Quade, J., Cerling, T.E., and Bowman, J.R., 1989, Systematic variations in the carbon and oxygen isotopic composition of pedogenic carbonate along elevation trasects in the southern Great Basin, United States: Geological Society of America Bulletin, v. 101, p. 464–475, doi: 10.1130/0016-7606(1989)101<0464:SVITCA>2.3.CO;2.
Mashhad, NE Iran	Pedogenic Carbonate	N/A	Modern	0.544	0.67	0.37	55	0.7191		14	250	Bayat et al 2017		950	-6.5	-36.2416	0.4	0.13		C3 dominant with Carex spp. Most prevelent followed by Agropyron sp. And Astragalus sp.	36.258	59.489	Bayat, O., Karimi, A., and Khademi, H., 2017, Stable isotope geochemistry of pedogenic carbonates in loess-derived soils of northeastern Iran: Paleoenvironmental implications and correlation across Eurasia: Quaternary International, v. 429, p. 52–61, doi: 10.1016/j.quaint.2016.01.040.
Gabhir Kas, Pakistan	Pedogenic Carbonate	N/A	Modern	0.56	1.15	0.69	72	0.78652		23.9	730.2	Quade et al 1989, Quade and Cerling 1995					0.28	0.13		C3 vegetation	33.0429	72.485	Quade, J., & Cerling, T. E. (1995). Expansion of C4 grasses in the Late Miocene of Northern Pakistan: evidence from stable isotopes in paleosols. Palaeogeography, Palaeoclimatology, Palaeoecology, 115(1–4), 91–116. https://doi.org/10.1016/0031-0182(94)00108-K
Ajo Mountains, Arizona	Pedogenic Carbonate	N/A	Modern	1.921	0.39	0.76	31	1.93821	3.558	23.1	174	Liu et al 1996		660	-11	-40.6069	0.44	0.13	Site QF1	C3 desert shrubs and CAM cactus	32.128	112.943	Liu, B., Phillips, F.M., and Campbell, A.R., 1996, Stable carbon and oxygen isotopes of pedogenic carbonates, Ajo Mountains, southern Arizona: Implications for paleoenvironmental change: Palaeogeography, Palaeoclimatology, Palaeoecology, v. 124, p. 233–246, doi: 10.1016/0031-0182(95)00093-3.
Axel Heiberg Island, Nunavut, Canada	Fossil cellulose	Metaseqouia	Eocene (~45 Ma)	0.5464		0.4	67	0.457701		13.2		Jahren and Sternberg 2008					0.09	0.13			80.01	-90.045	Jahren, A.H., and Sternberg, L.S.L., 2008, Annual patterns within tree rings of the Arctic middle Eocene (ca. 45 Ma): Isotopic signatures of precipitation, relative humidity, and deciduousness: Geology, v. 36, p. 99–102, doi: 10.1130/G23876A.1.
Turtle Cove Member, John Day Formation, Oregon, USA	Paleosol carbonate	N/A	Oligocene (~26 Ma)	0.82		0.57	N/A	0.823824				Retallack 2004					0.08	0.13			44.6507	-119.638	Retallack, G.J., Wynn, J.G., and Fremd, T.J., 2004, Glacial-interglacial-scale paleoclimatic changes without large ice sheets in the Oligocene of central Oregon. Geology, v. 32, p. 297-300.
Lac de Gras, Canada	Fossil cellulose	Piceoxylon	early Eocene (53.5 Ma)	0.3196		0.13	N/A	0.29586		11.2		Hook et al 2015					0.08	0.13
Tornillo Flat, Big Bend National Park, Texas, USA	Paleosol carbonate	N/A	early Eocene (~53 Ma)	0.444		0.81	N/A	0.559521				White and Schiebout 2003					0.09	0.13
																		Ordinary least squares regression									Error Propagation
		Orthogonal least squares regression
																							Standard error of transfer function					2	Gaussian error propagation for transfer function
																							cellulose	0.182456					cellulose	0.261868	kPa
																							carbonate	0.195153	kPa				carbonate	0.520571	kPa
																					Saturation vapor pressure as a function of MAT: used for calculating annual VPD (equation 4)
																					0 - 611
																					1 - 657
																					2 - 706
																					3 - 758
																					4 - 813
																					5 - 872
																					6 - 935
																					7 - 1002
																					8 - 1073
																					9 - 1148
																					10 - 1228
																					11 - 1312
																					12 - 1402
																					13 - 1497
																					14 - 1598
																					15 - 1705
																					16 - 1818
																					17 - 1937
																					18 - 2064
																					19 - 2197
																					20 - 2338
																					21 - 2486
																					22 - 2643
																					23 - 2809
																					24 - 2983
																					25 - 3167
																					26 - 3361
																					27 - 3565
																					28 - 3779
																					29 - 4005
																					30 - 4242
																					31 - 4492
																					32 - 4754
																					33 - 5029
																					34 - 5318
																					35 - 5621
																					36 - 5940
																					37 - 6273
																					38 - 6623
																					39 - 6990
																					40 - 7374
																					41 - 7776

## Sheet:  TableS6_Barbour_models
	Gs + Amax vary, Gs over a reduced range		Gs + Amax vary			Gs alone						Barbour et al., (2002)			site	Type	Taxa	Relative age	Slope (d18O:d13C)	R2	annual RH (%)	annual VPD (kPa): author-provided or calculated with annual climate statistics
VPD	d18O:d13C slope		VPD	d18O:d13C slope		VPD	d18O:d13C slope								Balmoral forest, South Island, New Zealand	Cellulose	Pinus radiata	Modern	1.57	0.44	77	0.81
0.247971	0.0714286		0.235186	0.0102041		0.235186	0.0102041				VPD	d18O	d13C		Matangi, North Island, New Zealand	Cellulose	Pinus radiata	Modern	0.95	0.61	76	0.73
0.605975	0.285714		0.663019	0.0204082		0.626752	0.0102041				0.239158	20.9459	-27.0698		Kawerauu, North Island, New Zealand	Cellulose	Pinus radiata	Modern	2.17	0.4	76	0.82
0.940743	0.571429		1.01303	0.0714286		0.886157	0.0408163				0.262728	21.0811	-26.9767		Jura mountains, Court, Switzerland	Cellulose	Pinus sylvestris	Modern	0.3	0.96	78.6	0.245
1.25227	0.928571		1.29088	0.132653		1.24822	0.0918367				0.27467	21.2162	-26.7907		Metolius Research National Area, Oregon, USA	Cellulose	Pinus ponderosa	Modern	1.24	0.53	58	0.42084
1.52828	1.33673		1.50221	0.173469		1.56172	0.112245				0.29824	21.3514	-26.6977		Olkhon island, Lake Baikal, Russia	Cellulose	Larix siberica	Modern	0.98	0.51	72	0.18396
1.71293	1.66327		1.6774	0.214286		1.82112	0.142857				0.32181	21.4865	-26.6047		Howland, Maine	Cellulose	Tsuga canadensis	Modern	0.8	0.53	69	0.45
1.95365	2.14286		1.91935	0.295918		2.02656	0.193878				0.345695	21.7568	-26.5116		Broadmoor Wood, UK	Cellulose	Pinus sylvestris	Moden	0.61	0.15	80	0.2456
2.15282	2.67347		2.12491	0.357143		2.12306	0.204082				0.357637	21.8919	-26.4186
											0.381207	22.027	-26.3256
											0.404777	22.1622	-26.3256
											0.440289	22.4324	-26.2326
											0.463859	22.5676	-26.1395
											0.475801	22.7027	-26.0465
											0.428347	22.2973	-26.0465
											0.499371	22.8378	-25.9535
											0.522942	22.973	-25.9535
											0.546826	23.2432	-25.9535
											0.570396	23.3784	-25.9535
											0.593966	23.5135	-25.8605
											0.606223	23.7838	-25.8605
											0.629478	23.7838	-25.8605
											0.653048	23.9189	-25.8605
											0.676933	24.1892	-25.7674
											0.700503	24.3243	-25.7674
											0.712445	24.4595	-25.7674
											0.736015	24.5946	-25.7674
											0.748272	24.8649	-25.6744
											0.771527	24.8649	-25.6744
											0.795097	25	-25.6744
											0.80704	25.1351	-25.6744
											0.83061	25.2703	-25.6744
											0.842552	25.4054	-25.5814
											0.854494	25.5405	-25.5814
											0.878064	25.6757	-25.5814
											0.901634	25.8108	-25.4884
											0.925204	25.9459	-25.4884
											0.949089	26.2162	-25.4884
											0.960717	26.2162	-25.4884
											0.984601	26.4865	-25.4884
											1.0198	26.6216	-25.4884
											1.04368	26.8919	-25.4884
											1.06725	27.027	-25.4884
											1.10277	27.2973	-25.4884
											1.12634	27.4324	-25.3953
											1.14991	27.5676	-25.3953
											1.17379	27.8378	-25.3953
											1.19736	27.973	-25.3953
											1.22124	28.2432	-25.3953
											1.24481	28.3784	-25.3953
											1.26838	28.5135	-25.3953
											1.29195	28.6486	-25.3953
											1.32747	28.9189	-25.3953
											1.36298	29.1892	-25.3953
											1.38686	29.4595	-25.3953
											1.39881	29.5946	-25.3953
											1.41043	29.5946	-25.3953
											1.42269	29.8649	-25.3953
											1.44626	30	-25.3953
											1.49309	30.1351	-25.3953
											1.50534	30.4054	-25.3953
											1.55217	30.5405	-25.3953
											1.57605	30.8108	-25.3953
											1.61125	30.9459	-25.3953
											1.63514	31.2162	-25.3953
											1.65871	31.3514	-25.3953
											1.69453	31.7568	-25.3953
											1.75361	32.1622	-25.3023
											1.7775	32.4324	-25.3023
											1.82432	32.5676	-25.3023
											1.84789	32.7027	-25.3023
											1.87178	32.973	-25.3023
											1.88372	33.1081	-25.3023
											1.89535	33.1081	-25.3023
											1.90729	33.2432	-25.3023
											1.94217	33.2432	-25.3023
											1.96606	33.5135	-25.3023
											1.98963	33.6486	-25.3023
											1.98994	33.7838	-25.3023
											2.01351	33.9189	-25.3023
											2.02514	33.9189	-25.3023
											2.04903	34.1892	-25.3023
											2.07228	34.1892	-25.3023
											2.08422	34.3243	-25.3023

## Sheet: TableS7_VSMOW to VPDB 
VSMOW to VPDB conversion:
VPDBvalue = (VSMOWvalue - 30.86) / 1.03086
VSMOW	VPDB
26.8	-3.93846
22.6	-8.01273

## Sheet: PRISM_growingseason_VPD
PRISM Time Series Data									PRISM Time Series Data								PRISM Time Series Data							PRISM Time Series Data							PRISM Time Series Data							PRISM Time Series Data							PRISM Time Series Data
Location: Lat: 31.8753 Lon: -111.6074 Elev: 4108ft									Location: Lat: 45.2099 Lon: -68.7088 Elev: 200ft								Location: Lat: 36.3010 Lon: -115.7993 Elev: 6621ft							Location: Lat: 36.2083 Lon: -115.8376 Elev: 5167ft							Location: Lat: 39.2965 Lon: -96.7352 Elev: 1296ft							Location: Lat: 44.4961 Lon: -121.6198 Elev: 3343ft							Location: Lat: 34.2933 Lon: -106.6667 Elev: 5531ft
Climate variables: ppt,tmean,vpdmin,vpdmax									Climate variables: ppt,tmean,vpdmin,vpdmax								Climate variables: ppt,tmean,vpdmin,vpdmax							Climate variables: ppt,tmean,vpdmin,vpdmax							Climate variables: ppt,tmean,vpdmin,vpdmax							Climate variables: ppt,tmean,vpdmin,vpdmax							Climate variables: ppt,tmean,vpdmin,vpdmax
Spatial resolution: 4km									Spatial resolution: 4km								Spatial resolution: 4km							Spatial resolution: 4km							Spatial resolution: 4km							Spatial resolution: 4km							Spatial resolution: 4km
Monthly 1981-2010 Normals									Monthly 1981-2010 Normals								Monthly 1981-2010 Normals							Monthly 1981-2010 Normals							Monthly 1981-2010 Normals							Monthly 1981-2010 Normals							Monthly 1981-2010 Normals
Dataset: Norm81m									Dataset: Norm81m								Dataset: Norm81m							Dataset: Norm81m							Dataset: Norm81m							Dataset: Norm81m							Dataset: Norm81m
PRISM day definition: 24 hours ending at 1200 UTC on the day shown									PRISM day definition: 24 hours ending at 1200 UTC on the day shown								PRISM day definition: 24 hours ending at 1200 UTC on the day shown							PRISM day definition: 24 hours ending at 1200 UTC on the day shown							PRISM day definition: 24 hours ending at 1200 UTC on the day shown							PRISM day definition: 24 hours ending at 1200 UTC on the day shown							PRISM day definition: 24 hours ending at 1200 UTC on the day shown
Grid Cell Interpolation: Off									Grid Cell Interpolation: Off								Grid Cell Interpolation: Off							Grid Cell Interpolation: Off							Grid Cell Interpolation: Off							Grid Cell Interpolation: Off							Grid Cell Interpolation: Off
Time series generated: 2019-Sep-28									Time series generated: 2020-Aug-10								Time series generated: 2020-Aug-10							Time series generated: 2020-Aug-10							Time series generated: 2019-Sep-28							Time series generated: 2020-Aug-10							Time series generated: 2020-Aug-10
Details: http://www.prism.oregonstate.edu/documents/PRISM_datasets.pdf									Details: http://www.prism.oregonstate.edu/documents/PRISM_datasets.pdf								Details: http://www.prism.oregonstate.edu/documents/PRISM_datasets.pdf							Details: http://www.prism.oregonstate.edu/documents/PRISM_datasets.pdf							Details: http://www.prism.oregonstate.edu/documents/PRISM_datasets.pdf							Details: http://www.prism.oregonstate.edu/documents/PRISM_datasets.pdf							Details: http://www.prism.oregonstate.edu/documents/PRISM_datasets.pdf
Date	ppt (inches)	tmean (degrees F)	vpdmin (hPa)	vpdmax (hPa)	average growing season max VPD (kPa)				Date	ppt (inches)	tmean (degrees F)	vpdmin (hPa)	vpdmax (hPa)	average growing season max VPD (kPa)			Date	ppt (inches)	tmean (degrees F)	vpdmin (hPa)	average growing season max VPD (kPa)			Date	ppt (inches)	tmean (degrees F)	vpdmin (hPa)	vpdmax (hPa)	average growing season max VPD (kPa)		Date	ppt (inches)	tmean (degrees F)	vpdmin (hPa)	vpdmax (hPa)	average growing season max VPD (kPa)		Date	ppt (inches)	tmean (degrees F)	vpdmin (hPa)	vpdmax (hPa)	average growing season max VPD (kPa)	End of growing season VPDmax	Date	ppt (inches)	tmean (degrees F)	vpdmin (hPa)	vpdmax (hPa)
January	1.33	48.9	2.54	15.06	3.55825	3.89			January	3.24	14.9	0.3	2.22	1.20338			January	1.92	35.1	1.95	8.01			January	1.31	40.4	2.44	9.42	2.872		January	0.66	28.3	0.42	4.58	1.87512		January	3.31	32.7	0.45	4.11	1.80438	2.70967	January	0.44	35.5	1.03	8.75
February	1.17	51	2.97	16.62					February	2.61	18.1	0.35	2.94				February	2.35	36.3	1.35	7.71			February	1.78	42.3	2.36	9.81			February	1.01	33.1	0.55	6.1			February	2.62	34.5	0.4	5.29			February	0.39	40.2	1.41	11.43
March	1.28	55.4	4.26	20.64					March	3.18	28	0.54	4.6				March	2.4	40.5	2.45	10.3			March	1.57	47	3.69	13.47			March	2.28	43.3	0.77	9.36			March	1.84	39	0.5	7.56			March	0.79	46.8	2.27	15.94
April	0.41	61.8	6.28	28.69					April	3.77	40.8	0.84	7.99				April	0.89	46.3	3.14	14.06			April	0.57	52.9	5.21	18.44			April	2.99	53.9	1.27	13.52			April	1.64	42.9	0.59	9.78			April	0.69	54.5	3.63	22.46
May	0.26	69.9	8.99	38.47					May	3.85	52.4	1.09	12.87				May	0.67	55.1	5.45	20.1			May	0.3	62	8.34	26.2			May	4.74	63.7	1.47	15.86			May	1.41	49.7	0.88	13.9			May	0.48	63.8	5.37	30.47
June	0.23	78.4	12.92	49.45					June	4.23	61.8	1.25	15.56				June	0.36	64.6	7.41	28.61			June	0.18	71.6	11.39	36.66			June	4.99	73.3	1.93	21.5			June	1.13	56.1	1.22	19.22			June	0.78	72.4	7.34	40.63
July	4.03	81.1	8.97	43.25					July	3.5	67.3	1.26	17.64				July	1.56	70.9	10.38	32.5			July	1.03	78.1	13.15	42.1			July	4.27	78.7	2.61	27.42			July	0.4	63.6	1.86	28.87			July	2.29	75.8	5.69	38.77
August	4	78.8	5.35	36.79					August	3.59	65.7	1.01	16.97				August	1.53	69.8	7.87	30.65			August	0.88	76.8	11.52	39.54			August	3.91	77.3	1.99	26.19			August	0.54	63.2	2.09	29.52			August	2.26	73.9	4.12	33.82
September	1.79	76	6.6	36.66					September	4.26	57.2	0.79	12.49				September	1.15	62.6	6.11	24.82			September	0.65	69.3	10.08	31.81			September	3.22	68.8	1.4	21.91			September	0.66	56.7	1.68	22.9			September	1.57	67.5	3.65	28.83
October	1.17	66.3	5.93	30.71					October	4.41	45.5	0.71	8.15				October	0.99	52.4	3.54	16.88			October	0.69	58.6	6.28	21.54			October	2.43	56.2	1.07	14.25			October	1.76	47	0.92	12.6			October	1.31	56.2	2.67	20.7
November	0.72	55.8	4.12	21.13					November	4.71	35.5	0.59	4.61				November	1.25	41.5	2.29	10.55			November	0.8	47.1	3.94	13.05			November	1.59	42.7	0.68	8.22			November	3.35	37.3	0.47	5.17			November	0.45	44.3	1.69	13.07
December	1.69	48.4	2.46	14.67					December	3.76	23.1	0.36	2.7				December	1.82	34.9	1.51	7.74			December	1.09	39.8	2.35	8.94			December	1	31.8	0.46	5.45			December	4.01	31.4	0.38	3.54			December	0.6	35.6	1.05	8.26
Annual	18.08	64.3	5.95	29.34					Annual	45.1	42.5	0.76	9.06				Annual	16.9	50.8	4.45	17.66			Annual	10.83	57.2	6.73	22.58			Annual	33.09	54.2	1.22	14.53			Annual	22.67	46.2	0.95	13.54			Annual	12.07	55.6	3.33	22.76
Ajo, AZ									Howland, ME								Spring Mtns, NV (6621 ft)							Spring Mtns, NV (5167 ft)							Manhattan, KS							Metolius, OR							Sevilleta, NM grassland
[truncated: 7 more columns]

## Sheet: Cellulose_all
Location	Taxon	δ13C vPDB (‰)	δ18O vSMOW (‰)	δ18O vPDB (‰)	Reference		Type			Notes
Kashmir, India	Abies pindrow	-24	26.8	-3.93846	Ramesh et al 1986		Tree ring cellulose								Criteria for inclusion of dataset:						References		Ramesh, R., Bhattacharya, S. K., & Gopalan, K. (1986). Climatic correlations in the stable isotope records of silver fir (Abies pindrow) trees from Kashmir, India. Earth and Planetary Science Letters, 79(1–2), 66–74. https://doi.org/10.1016/0012-821X(86)90041-5
Kashmir, India	Abies pindrow	-23.7	29.9	-0.931261	Ramesh et al 1986		Tree ring cellulose								1. Significant (p<0.05) correlation between d13c and d18O								Lavergne, A., Daux, V., Villalba, R., Pierre, M., Stievenard, M., & Srur, A. M. (2017). Improvement of isotope-based climate reconstructions in Patagonia through a better understanding of climate influences on isotopic fractionation in tree rings. Earth and Planetary Science Letters, 459, 372–380. https://doi.org/10.1016/j.epsl.2016.11.045
Kashmir, India	Abies pindrow	-23	31	0.135809	Ramesh et al 1986		Tree ring cellulose			Excluded because no significant correlation between d13c and d18O					2. n < 8								Holzkämper, S., Kuhry, P., Kultti, S., Gunnarson, B., & Sonninen, E. (2009). Stable isotopes in tree rings as proxies for winter precipitation changes in the Russian Arctic over the past 150 years. Geochronometria, 32(1), 37–46. https://doi.org/10.2478/v10003-008-0025-6
Kashmir, India	Abies pindrow	-23.2	29.2	-1.61031	Ramesh et al 1986		Tree ring cellulose								3. α-cellulose only								Voronin, V., Tartakovsky, V. A., Volkov, Y. V., Scheiser, G. H., Helle, G., & Nesvetailo, V. D. (2008). Tree-ring isotope chronologies of the Baikal region and their connection with ice isotope chronology of Greenland. Atmos. Oceanic Opt., 21(December 2013), 50–53.
Kashmir, India	Abies pindrow	-23.4	26.7	-4.03547	Ramesh et al 1986		Tree ring cellulose								4. Collected from a single tree								Tartakovsky, V. A., Voronin, V. I., & Markelova, A. N. (2012). External forcing factor reflected in the common signals of δ18O-tree-ring series of Larix sibirica Ledeb. in the Lake Baikal region. Dendrochronologia, 30(3), 199–208. https://doi.org/10.1016/j.dendro.2011.08.004
Kashmir, India	Abies pindrow	-23.7	28.8	-1.99833	Ramesh et al 1986		Tree ring cellulose								5. Data from the modern (1950-present)								Ferrio, J. P., & Voltas, J. (2005). Carbon and oxygen isotope ratios in wood constituents of Pinus halepensis as indicators of precipitation, temperature and vapour pressure deficit. Tellus, Series B: Chemical and Physical Meteorology, 57(2), 164–173. https://doi.org/10.1111/j.1600-0889.2005.00137.x
Kashmir, India	Abies pindrow	-23.7	28.4	-2.38636	Ramesh et al 1986		Tree ring cellulose								6. Data are from needle-bearing taxa only								Roden, J. S., & Farquhar, G. D. (2012). A controlled test of the dual-isotope approach for the interpretation of stable carbon and oxygen isotope ratio variation in tree rings. Tree Physiology, 32(4), 490–503. https://doi.org/10.1093/treephys/tps019
Kashmir, India	Abies pindrow	-24.1	27.2	-3.55043	Ramesh et al 1986		Tree ring cellulose																Edwards, T. W. D., & Fritz, P. (1986). Assessing meteoric water composition and relative humidity from 18O and 2H in wood cellulose: paleoclimatic implications for southern Ontario, Canada. Applied Geochemistry, 1(6), 715–723. https://doi.org/10.1016/0883-2927(86)90093-4
Kashmir, India	Abies pindrow	-22.5	31	0.135809	Ramesh et al 1986		Tree ring cellulose																Boettger, T., Hiller, A., & Kremenetski, K. (2003). Mid-Holocene warming in the northwest Kola Peninsula , Russia : northern pine- limit movement and stable isotope evidence. The Holocene, 3, 403–410.
Kashmir, India	Abies pindrow	-23.1	27.9	-2.87139	Ramesh et al 1986		Tree ring cellulose																Dorado Liñán, I., Gutiérrez, E., Helle, G., Heinrich, I., Andreu-Hayles, L., Planells, O., … Schleser, G. (2011). Pooled versus separate measurements of tree-ring stable isotopes. Science of the Total Environment, 409(11), 2244–2251. https://doi.org/10.1016/j.scitotenv.2011.02.010
Kashmir, India	Abies pindrow	-22.8	29.6	-1.22228	Ramesh et al 1986		Tree ring cellulose																Yakir, D., Issar, A., Gat, J., Adar, E., Trimborn, P., & Lipp, J. (1994). 13C and 18O of wood from the Roman siege rampart in Masada, Israel (Ad 70-73): Evidence for a less arid climate for the region. Geochimica et Cosmochimica Acta, 58(16), 3535–3539. https://doi.org/10.1016/0016-7037(94)90106-6
Kashmir, India	Abies pindrow	-23.1	27.9	-2.87139	Ramesh et al 1986		Tree ring cellulose																Voronin, V., Tartakovsky, V. A., Volkov, Y. V., Scheiser, G. H., Helle, G., & Nesvetailo, V. D. (2008). Tree-ring isotope chronologies of the Baikal region and their connection with ice isotope chronology of Greenland. Atmos. Oceanic Opt., 21(December 2013), 50–53.
Kashmir, India	Abies pindrow	-22.7	29	-1.80432	Ramesh et al 1986		Tree ring cellulose																Treydte, K., Frank, D., Esper, J., Andreu, L., Bednarz, Z., Berninger, F., … Schleser, G. H. (2007). Signal strength and climate calibration of a European tree-ring isotope network. Geophysical Research Letters, 34(24), 2–7. https://doi.org/10.1029/2007GL031106
Kashmir, India	Abies pindrow	-23.7	27.4	-3.35642	Ramesh et al 1986		Tree ring cellulose																Maxwell, T. M., Silva, L. C. R., & Horwath, W. R. (2018). Integrating effects of species composition and soil properties to predict shifts in montane forest carbon–water relations. Proceedings of the National Academy of Sciences, 201718864. https://doi.org/10.1073/pnas.1718864115
Kashmir, India	Abies pindrow	-24.1	24.6	-6.0726	Ramesh et al 1986		Tree ring cellulose
Kashmir, India	Abies pindrow	-23.2	29.7	-1.12527	Ramesh et al 1986		Tree ring cellulose
Kashmir, India	Abies pindrow	-23.7	27.2	-3.55043	Ramesh et al 1986		Tree ring cellulose
Kashmir, India	Abies pindrow	-23.2	32.1	1.20288	Ramesh et al 1986		Tree ring cellulose
Kashmir, India	Abies pindrow	-23.4	31.3	0.426828	Ramesh et al 1986		Tree ring cellulose
Kashmir, India	Abies pindrow	-23.8	31.1	0.232815	Ramesh et al 1986		Tree ring cellulose
Kashmir, India	Abies pindrow	-24.1	27.6	-3.16241	Ramesh et al 1986		Tree ring cellulose
Kashmir, India	Abies pindrow	-24	29.6	-1.22228	Ramesh et al 1986		Tree ring cellulose
Kashmir, India	Abies pindrow	-24.2	29.4	-1.41629	Ramesh et al 1986		Tree ring cellulose
Kashmir, India	Abies pindrow	-24.3	27.5	-3.25941	Ramesh et al 1986		Tree ring cellulose
Kashmir, India	Abies pindrow	-23.8	29.5	-1.31929	Ramesh et al 1986		Tree ring cellulose
Kashmir, India	Abies pindrow	-23.1	32.7	1.78492	Ramesh et al 1986		Tree ring cellulose
Kashmir, India	Abies pindrow	-24.4	29.4	-1.41629	Ramesh et al 1986		Tree ring cellulose
Kashmir, India	Abies pindrow	-24.9	29.4	-1.41629	Ramesh et al 1986		Tree ring cellulose
Kashmir, India	Abies pindrow	-25.1	29.4	-1.41629	Ramesh et al 1986		Tree ring cellulose
Kashmir, India	Abies pindrow	-24.6	30.1	-0.737249	Ramesh et al 1986		Tree ring cellulose
Rio Alerce, Patagonia, Argentina	Fitzroya cupressoides	-21.57	29.6	-1.22228	Lavergne et al 2017		Tree ring cellulose			Excluded because no significant correlation between d13c and d18O
Rio Alerce, Patagonia, Argentina	Fitzroya cupressoides	-21.8	28.8	-1.99833	Lavergne et al 2017		Tree ring cellulose
Rio Alerce, Patagonia, Argentina	Fitzroya cupressoides	-21.98	28.5	-2.28935	Lavergne et al 2017		Tree ring cellulose
Rio Alerce, Patagonia, Argentina	Fitzroya cupressoides	-22	29.3	-1.5133	Lavergne et al 2017		Tree ring cellulose
Rio Alerce, Patagonia, Argentina	Fitzroya cupressoides	-21.57	29.4	-1.41629	Lavergne et al 2017		Tree ring cellulose
Rio Alerce, Patagonia, Argentina	Fitzroya cupressoides	-21.99	29.3	-1.5133	Lavergne et al 2017		Tree ring cellulose
Rio Alerce, Patagonia, Argentina	Fitzroya cupressoides	-21.71	28.8	-1.99833	Lavergne et al 2017		Tree ring cellulose
Rio Alerce, Patagonia, Argentina	Fitzroya cupressoides	-21.65	28.4	-2.38636	Lavergne et al 2017		Tree ring cellulose
Rio Alerce, Patagonia, Argentina	Fitzroya cupressoides	-22.33	29.2	-1.61031	Lavergne et al 2017		Tree ring cellulose
Rio Alerce, Patagonia, Argentina	Fitzroya cupressoides	-21.57	29.4	-1.41629	Lavergne et al 2017		Tree ring cellulose
Rio Alerce, Patagonia, Argentina	Fitzroya cupressoides	-21.57	29	-1.80432	Lavergne et al 2017		Tree ring cellulose
Rio Alerce, Patagonia, Argentina	Fitzroya cupressoides	-21.7	27.5	-3.25941	Lavergne et al 2017		Tree ring cellulose
Rio Alerce, Patagonia, Argentina	Fitzroya cupressoides	-21.97	28.5	-2.28935	Lavergne et al 2017		Tree ring cellulose
Rio Alerce, Patagonia, Argentina	Fitzroya cupressoides	-22	29.6	-1.22228	Lavergne et al 2017		Tree ring cellulose
Rio Alerce, Patagonia, Argentina	Fitzroya cupressoides	-22.14	28.8	-1.99833	Lavergne et al 2017		Tree ring cellulose
Rio Alerce, Patagonia, Argentina	Fitzroya cupressoides	-22.1	29.4	-1.41629	Lavergne et al 2017		Tree ring cellulose
Rio Alerce, Patagonia, Argentina	Fitzroya cupressoides	-22.44	28.7	-2.09534	Lavergne et al 2017		Tree ring cellulose
Rio Alerce, Patagonia, Argentina	Fitzroya cupressoides	-22.07	28.5	-2.28935	Lavergne et al 2017		Tree ring cellulose
Rio Alerce, Patagonia, Argentina	Fitzroya cupressoides	-22.8	28	-2.77438	Lavergne et al 2017		Tree ring cellulose
Rio Alerce, Patagonia, Argentina	Fitzroya cupressoides	-22.33	29	-1.80432	Lavergne et al 2017		Tree ring cellulose
Rio Alerce, Patagonia, Argentina	Fitzroya cupressoides	-22.29	29.5	-1.31929	Lavergne et al 2017		Tree ring cellulose
Rio Alerce, Patagonia, Argentina	Fitzroya cupressoides	-22.54	29.1	-1.70731	Lavergne et al 2017		Tree ring cellulose
Rio Alerce, Patagonia, Argentina	Fitzroya cupressoides	-22.03	29	-1.80432	Lavergne et al 2017		Tree ring cellulose
Rio Alerce, Patagonia, Argentina	Fitzroya cupressoides	-22.74	29.4	-1.41629	Lavergne et al 2017		Tree ring cellulose
Rio Alerce, Patagonia, Argentina	Fitzroya cupressoides	-22.45	28.5	-2.28935	Lavergne et al 2017		Tree ring cellulose
Rio Alerce, Patagonia, Argentina	Fitzroya cupressoides	-22.47	28.2	-2.58037	Lavergne et al 2017		Tree ring cellulose
Rio Alerce, Patagonia, Argentina	Fitzroya cupressoides	-21.66	28.8	-1.99833	Lavergne et al 2017		Tree ring cellulose
Rio Alerce, Patagonia, Argentina	Fitzroya cupressoides	-22.19	28.7	-2.09534	Lavergne et al 2017		Tree ring cellulose
Rio Alerce, Patagonia, Argentina	Fitzroya cupressoides	-22.39	28.5	-2.28935	Lavergne et al 2017		Tree ring cellulose
Rio Alerce, Patagonia, Argentina	Fitzroya cupressoides	-22.13	29.2	-1.61031	Lavergne et al 2017		Tree ring cellulose
Rio Alerce, Patagonia, Argentina	Fitzroya cupressoides	-22.36	29.7	-1.12527	Lavergne et al 2017		Tree ring cellulose
Rio Alerce, Patagonia, Argentina	Fitzroya cupressoides	-22.2	29	-1.80432	Lavergne et al 2017		Tree ring cellulose
Rio Alerce, Patagonia, Argentina	Fitzroya cupressoides	-22.58	28.6	-2.19234	Lavergne et al 2017		Tree ring cellulose
Rio Alerce, Patagonia, Argentina	Fitzroya cupressoides	-22.5	29.6	-1.22228	Lavergne et al 2017		Tree ring cellulose
Rio Alerce, Patagonia, Argentina	Fitzroya cupressoides	-22.26	30	-0.834255	Lavergne et al 2017		Tree ring cellulose
Rio Alerce, Patagonia, Argentina	Fitzroya cupressoides	-22.61	29.3	-1.5133	Lavergne et al 2017		Tree ring cellulose
Rio Alerce, Patagonia, Argentina	Fitzroya cupressoides	-22.26	29.4	-1.41629	Lavergne et al 2017		Tree ring cellulose
Rio Alerce, Patagonia, Argentina	Fitzroya cupressoides	-22.56	29.9	-0.931261	Lavergne et al 2017		Tree ring cellulose
Rio Alerce, Patagonia, Argentina	Fitzroya cupressoides	-22.43	30.3	-0.543236	Lavergne et al 2017		Tree ring cellulose
Rio Alerce, Patagonia, Argentina	Fitzroya cupressoides	-22.46	27.7	-3.0654	Lavergne et al 2017		Tree ring cellulose
Rio Alerce, Patagonia, Argentina	Fitzroya cupressoides	-22.52	29.9	-0.931261	Lavergne et al 2017		Tree ring cellulose
Rio Alerce, Patagonia, Argentina	Fitzroya cupressoides	-22.38	30.2	-0.640242	Lavergne et al 2017		Tree ring cellulose
Rio Alerce, Patagonia, Argentina	Fitzroya cupressoides	-22.8	29.8	-1.02827	Lavergne et al 2017		Tree ring cellulose
Rio Alerce, Patagonia, Argentina	Fitzroya cupressoides	-22.57	30.3	-0.543236	Lavergne et al 2017		Tree ring cellulose
Rio Alerce, Patagonia, Argentina	Fitzroya cupressoides	-22.85	29.2	-1.61031	Lavergne et al 2017		Tree ring cellulose
Rio Alerce, Patagonia, Argentina	Fitzroya cupressoides	-22.88	30.3	-0.543236	Lavergne et al 2017		Tree ring cellulose
Rio Alerce, Patagonia, Argentina	Fitzroya cupressoides	-22.13	29.5	-1.31929	Lavergne et al 2017		Tree ring cellulose
Rio Alerce, Patagonia, Argentina	Fitzroya cupressoides	-22.92	29.6	-1.22228	Lavergne et al 2017		Tree ring cellulose
Rio Alerce, Patagonia, Argentina	Fitzroya cupressoides	-22.94	29	-1.80432	Lavergne et al 2017		Tree ring cellulose
Rio Alerce, Patagonia, Argentina	Fitzroya cupressoides	-22.27	29.4	-1.41629	Lavergne et al 2017		Tree ring cellulose
Rio Alerce, Patagonia, Argentina	Fitzroya cupressoides	-23.11	29.4	-1.41629	Lavergne et al 2017		Tree ring cellulose
Rio Alerce, Patagonia, Argentina	Fitzroya cupressoides	-22.74	28.5	-2.28935	Lavergne et al 2017		Tree ring cellulose
Rio Alerce, Patagonia, Argentina	Fitzroya cupressoides	-22.84	29.8	-1.02827	Lavergne et al 2017		Tree ring cellulose
Rio Alerce, Patagonia, Argentina	Fitzroya cupressoides	-22.9	29.7	-1.12527	Lavergne et al 2017		Tree ring cellulose
Rio Alerce, Patagonia, Argentina	Fitzroya cupressoides	-22.92	30.2	-0.640242	Lavergne et al 2017		Tree ring cellulose
Rio Alerce, Patagonia, Argentina	Fitzroya cupressoides	-22.79	30.2	-0.640242	Lavergne et al 2017		Tree ring cellulose
Rio Alerce, Patagonia, Argentina	Fitzroya cupressoides	-22.94	31	0.135809	Lavergne et al 2017		Tree ring cellulose
Rio Alerce, Patagonia, Argentina	Fitzroya cupressoides	-23.31	29.3	-1.5133	Lavergne et al 2017		Tree ring cellulose
Rio Alerce, Patagonia, Argentina	Fitzroya cupressoides	-23.45	29.3	-1.5133	Lavergne et al 2017		Tree ring cellulose
Rio Alerce, Patagonia, Argentina	Fitzroya cupressoides	-23	29.2	-1.61031	Lavergne et al 2017		Tree ring cellulose
Moreju River, Russia	Picea abies ssp. obovata	-23.7431	26.2619	-4.46043	Holzkämper et al 2008		Tree ring cellulose	Tree T2		Excluded because samples are from 1865 - 1969
Moreju River, Russia	Picea abies ssp. obovata	-24.1132	26.2043	-4.51631	Holzkämper et al 2008		Tree ring cellulose	Tree T2
Moreju River, Russia	Picea abies ssp. obovata	-24.0389	26.4431	-4.28464	Holzkämper et al 2008		Tree ring cellulose	Tree T2
Moreju River, Russia	Picea abies ssp. obovata	-23.919	26.7644	-3.97304	Holzkämper et al 2008		Tree ring cellulose	Tree T2
Moreju River, Russia	Picea abies ssp. obovata	-23.3357	26.6798	-4.05502	Holzkämper et al 2008		Tree ring cellulose	Tree T2
Moreju River, Russia	Picea abies ssp. obovata	-23.7512	26.9304	-3.81193	Holzkämper et al 2008		Tree ring cellulose	Tree T2
Moreju River, Russia	Picea abies ssp. obovata	-24.5279	25.3882	-5.30797	Holzkämper et al 2008		Tree ring cellulose	Tree T2
Moreju River, Russia	Picea abies ssp. obovata	-24.3905	25.7948	-4.91357	Holzkämper et al 2008		Tree ring cellulose	Tree T2
Moreju River, Russia	Picea abies ssp. obovata	-24.1025	26.4351	-4.29239	Holzkämper et al 2008		Tree ring cellulose	Tree T2
Moreju River, Russia	Picea abies ssp. obovata	-23.6698	26.0702	-4.64642	Holzkämper et al 2008		Tree ring cellulose	Tree T2
Moreju River, Russia	Picea abies ssp. obovata	-23.3776	27.303	-3.45056	Holzkämper et al 2008		Tree ring cellulose	Tree T2
Moreju River, Russia	Picea abies ssp. obovata	-23.5759	25.4845	-5.21457	Holzkämper et al 2008		Tree ring cellulose	Tree T2
Moreju River, Russia	Picea abies ssp. obovata	-23.9431	26.3586	-4.36662	Holzkämper et al 2008		Tree ring cellulose	Tree T2
Moreju River, Russia	Picea abies ssp. obovata	-23.9291	25.6199	-5.08324	Holzkämper et al 2008		Tree ring cellulose	Tree T2
Moreju River, Russia	Picea abies ssp. obovata	-24.1656	25.1624	-5.52699	Holzkämper et al 2008		Tree ring cellulose	Tree T2
Moreju River, Russia	Picea abies ssp. obovata	-24.1917	25.3886	-5.30756	Holzkämper et al 2008		Tree ring cellulose	Tree T2
Moreju River, Russia	Picea abies ssp. obovata	-23.0247	26.0706	-4.64601	Holzkämper et al 2008		Tree ring cellulose	Tree T2
Moreju River, Russia	Picea abies ssp. obovata	-23.3397	26.0538	-4.66232	Holzkämper et al 2008		Tree ring cellulose	Tree T2
Moreju River, Russia	Picea abies ssp. obovata	-23.9713	26.1606	-4.55873	Holzkämper et al 2008		Tree ring cellulose	Tree T2
Moreju River, Russia	Picea abies ssp. obovata	-23.5654	26.0395	-4.67619	Holzkämper et al 2008		Tree ring cellulose	Tree T2
Moreju River, Russia	Picea abies ssp. obovata	-23.3158	27.2702	-3.48238	Holzkämper et al 2008		Tree ring cellulose	Tree T2
Moreju River, Russia	Picea abies ssp. obovata	-22.3571	23.6438	-7.0002	Holzkämper et al 2008		Tree ring cellulose	Tree T2
Moreju River, Russia	Picea abies ssp. obovata	-22.2547	25.3828	-5.31327	Holzkämper et al 2008		Tree ring cellulose	Tree T2
Moreju River, Russia	Picea abies ssp. obovata	-23.0031	25.5808	-5.12117	Holzkämper et al 2008		Tree ring cellulose	Tree T2
Moreju River, Russia	Picea abies ssp. obovata	-23.7799	26.0933	-4.62398	Holzkämper et al 2008		Tree ring cellulose	Tree T2
Moreju River, Russia	Picea abies ssp. obovata	-23.226	25.8675	-4.84301	Holzkämper et al 2008		Tree ring cellulose	Tree T2
Moreju River, Russia	Picea abies ssp. obovata	-23.8469	24.9711	-5.71257	Holzkämper et al 2008		Tree ring cellulose	Tree T2
Moreju River, Russia	Picea abies ssp. obovata	-22.8581	25.9113	-4.80059	Holzkämper et al 2008		Tree ring cellulose	Tree T2
Moreju River, Russia	Picea abies ssp. obovata	-22.2737	24.8341	-5.84554	Holzkämper et al 2008		Tree ring cellulose	Tree T2
Moreju River, Russia	Picea abies ssp. obovata	-22.0507	25.0758	-5.61101	Holzkämper et al 2008		Tree ring cellulose	Tree T2
Moreju River, Russia	Picea abies ssp. obovata	-23.089	25.3205	-5.37364	Holzkämper et al 2008		Tree ring cellulose	Tree T2
Moreju River, Russia	Picea abies ssp. obovata	-22.6421	25.4063	-5.29043	Holzkämper et al 2008		Tree ring cellulose	Tree T2
Moreju River, Russia	Picea abies ssp. obovata	-23.455	26.3241	-4.40007	Holzkämper et al 2008		Tree ring cellulose	Tree T2
Moreju River, Russia	Picea abies ssp. obovata	-23.2855	25.807	-4.90174	Holzkämper et al 2008		Tree ring cellulose	Tree T2
Moreju River, Russia	Picea abies ssp. obovata	-23.477	24.4178	-6.24932	Holzkämper et al 2008		Tree ring cellulose	Tree T2
Moreju River, Russia	Picea abies ssp. obovata	-23.8409	25.0325	-5.65302	Holzkämper et al 2008		Tree ring cellulose	Tree T2
Moreju River, Russia	Picea abies ssp. obovata	-23.6484	25.9277	-4.78468	Holzkämper et al 2008		Tree ring cellulose	Tree T2
Moreju River, Russia	Picea abies ssp. obovata	-22.8826	25.1117	-5.57619	Holzkämper et al 2008		Tree ring cellulose	Tree T2
Moreju River, Russia	Picea abies ssp. obovata	-23.3585	24.6637	-6.01081	Holzkämper et al 2008		Tree ring cellulose	Tree T2
Moreju River, Russia	Picea abies ssp. obovata	-22.8736	23.7768	-6.87115	Holzkämper et al 2008		Tree ring cellulose	Tree T2
Moreju River, Russia	Picea abies ssp. obovata	-22.9301	24.7095	-5.96637	Holzkämper et al 2008		Tree ring cellulose	Tree T2
Moreju River, Russia	Picea abies ssp. obovata	-23.065	24.8229	-5.85634	Holzkämper et al 2008		Tree ring cellulose	Tree T2
Moreju River, Russia	Picea abies ssp. obovata	-23.3545	24.2218	-6.4395	Holzkämper et al 2008		Tree ring cellulose	Tree T2
Moreju River, Russia	Picea abies ssp. obovata	-23.6539	24.884	-5.79709	Holzkämper et al 2008		Tree ring cellulose	Tree T2
Moreju River, Russia	Picea abies ssp. obovata	-24.2433	24.3496	-6.3155	Holzkämper et al 2008		Tree ring cellulose	Tree T2
Moreju River, Russia	Picea abies ssp. obovata	-24.6582	24.3518	-6.31339	Holzkämper et al 2008		Tree ring cellulose	Tree T2
Moreju River, Russia	Picea abies ssp. obovata	-24.3453	25.1527	-5.53641	Holzkämper et al 2008		Tree ring cellulose	Tree T2
Moreju River, Russia	Picea abies ssp. obovata	-25.1581	25.4852	-5.21394	Holzkämper et al 2008		Tree ring cellulose	Tree T2
Moreju River, Russia	Picea abies ssp. obovata	-23.7904	25.3185	-5.3756	Holzkämper et al 2008		Tree ring cellulose	Tree T2
Moreju River, Russia	Picea abies ssp. obovata	-24.0288	23.9168	-6.73531	Holzkämper et al 2008		Tree ring cellulose	Tree T2
Moreju River, Russia	Picea abies ssp. obovata	-22.8251	25.4911	-5.20817	Holzkämper et al 2008		Tree ring cellulose	Tree T2
Moreju River, Russia	Picea abies ssp. obovata	-23.8094	24.3268	-6.3376	Holzkämper et al 2008		Tree ring cellulose	Tree T2
Moreju River, Russia	Picea abies ssp. obovata	-24.6708	24.9566	-5.72672	Holzkämper et al 2008		Tree ring cellulose	Tree T2
Moreju River, Russia	Picea abies ssp. obovata	-24.3238	23.882	-6.76907	Holzkämper et al 2008		Tree ring cellulose	Tree T2
Moreju River, Russia	Picea abies ssp. obovata	-24.3579	24.9976	-5.6869	Holzkämper et al 2008		Tree ring cellulose	Tree T2
Moreju River, Russia	Picea abies ssp. obovata	-23.7553	26.5359	-4.19469	Holzkämper et al 2008		Tree ring cellulose	Tree T2
Moreju River, Russia	Picea abies ssp. obovata	-23.6183	26.0478	-4.66817	Holzkämper et al 2008		Tree ring cellulose	Tree T2
Moreju River, Russia	Picea abies ssp. obovata	-22.9298	24.5808	-6.09123	Holzkämper et al 2008		Tree ring cellulose	Tree T2
Moreju River, Russia	Picea abies ssp. obovata	-23.4377	23.5216	-7.11871	Holzkämper et al 2008		Tree ring cellulose	Tree T2
Moreju River, Russia	Picea abies ssp. obovata	-23.9978	25.8303	-4.87909	Holzkämper et al 2008		Tree ring cellulose	Tree T2
Moreju River, Russia	Picea abies ssp. obovata	-24.364	25.4347	-5.26287	Holzkämper et al 2008		Tree ring cellulose	Tree T2
Moreju River, Russia	Picea abies ssp. obovata	-24.345	23.8112	-6.83775	Holzkämper et al 2008		Tree ring cellulose	Tree T2
Moreju River, Russia	Picea abies ssp. obovata	-23.2233	25.4723	-5.22644	Holzkämper et al 2008		Tree ring cellulose	Tree T2
Moreju River, Russia	Picea abies ssp. obovata	-22.8491	25.8281	-4.88128	Holzkämper et al 2008		Tree ring cellulose	Tree T2
Moreju River, Russia	Picea abies ssp. obovata	-23.7595	23.9321	-6.7205	Holzkämper et al 2008		Tree ring cellulose	Tree T2
Moreju River, Russia	Picea abies ssp. obovata	-23.7446	25.054	-5.6322	Holzkämper et al 2008		Tree ring cellulose	Tree T2
Moreju River, Russia	Picea abies ssp. obovata	-23.7356	24.6268	-6.0466	Holzkämper et al 2008		Tree ring cellulose	Tree T2
Moreju River, Russia	Picea abies ssp. obovata	-23.9917	24.6273	-6.04616	Holzkämper et al 2008		Tree ring cellulose	Tree T2
Moreju River, Russia	Picea abies ssp. obovata	-24.0958	24.2122	-6.44875	Holzkämper et al 2008		Tree ring cellulose	Tree T2
Moreju River, Russia	Picea abies ssp. obovata	-24.1381	25.4699	-5.22873	Holzkämper et al 2008		Tree ring cellulose	Tree T2
Moreju River, Russia	Picea abies ssp. obovata	-23.7062	26.1547	-4.56446	Holzkämper et al 2008		Tree ring cellulose	Tree T2
Moreju River, Russia	Picea abies ssp. obovata	-23.4779	26.0802	-4.63667	Holzkämper et al 2008		Tree ring cellulose	Tree T2
Moreju River, Russia	Picea abies ssp. obovata	-24.1285	25.1717	-5.51798	Holzkämper et al 2008		Tree ring cellulose	Tree T2
Moreju River, Russia	Picea abies ssp. obovata	-23.6669	25.5854	-5.11671	Holzkämper et al 2008		Tree ring cellulose	Tree T2
Moreju River, Russia	Picea abies ssp. obovata	-24.2147	25.3571	-5.33813	Holzkämper et al 2008		Tree ring cellulose	Tree T2
Moreju River, Russia	Picea abies ssp. obovata	-23.7497	26.0022	-4.71237	Holzkämper et al 2008		Tree ring cellulose	Tree T2
Moreju River, Russia	Picea abies ssp. obovata	-23.904	24.6088	-6.0641	Holzkämper et al 2008		Tree ring cellulose	Tree T2
Moreju River, Russia	Picea abies ssp. obovata	-23.6126	24.8063	-5.87244	Holzkämper et al 2008		Tree ring cellulose	Tree T2
Moreju River, Russia	Picea abies ssp. obovata	-23.4533	25.9801	-4.73381	Holzkämper et al 2008		Tree ring cellulose	Tree T2
Moreju River, Russia	Picea abies ssp. obovata	-23.6335	25.3377	-5.35695	Holzkämper et al 2008		Tree ring cellulose	Tree T2
Moreju River, Russia	Picea abies ssp. obovata	-23.4235	26.8611	-3.87919	Holzkämper et al 2008		Tree ring cellulose	Tree T2
Moreju River, Russia	Picea abies ssp. obovata	-23.1883	26.0211	-4.69403	Holzkämper et al 2008		Tree ring cellulose	Tree T2
Moreju River, Russia	Picea abies ssp. obovata	-23.2631	25.6756	-5.02919	Holzkämper et al 2008		Tree ring cellulose	Tree T2
Moreju River, Russia	Picea abies ssp. obovata	-23.613	24.9254	-5.75691	Holzkämper et al 2008		Tree ring cellulose	Tree T2
Moreju River, Russia	Picea abies ssp. obovata	-24.0734	23.9547	-6.69862	Holzkämper et al 2008		Tree ring cellulose	Tree T2
Moreju River, Russia	Picea abies ssp. obovata	-24.0288	25.589	-5.11321	Holzkämper et al 2008		Tree ring cellulose	Tree T2
Moreju River, Russia	Picea abies ssp. obovata	-23.4277	25.9472	-4.76576	Holzkämper et al 2008		Tree ring cellulose	Tree T2
Moreju River, Russia	Picea abies ssp. obovata	-23.9686	24.5055	-6.16428	Holzkämper et al 2008		Tree ring cellulose	Tree T2
Moreju River, Russia	Picea abies ssp. obovata	-23.0575	25.2992	-5.39437	Holzkämper et al 2008		Tree ring cellulose	Tree T2
Moreju River, Russia	Picea abies ssp. obovata	-22.9776	26.0224	-4.69277	Holzkämper et al 2008		Tree ring cellulose	Tree T2
Moreju River, Russia	Picea abies ssp. obovata	-23.7105	25.6221	-5.08112	Holzkämper et al 2008		Tree ring cellulose	Tree T2
Moreju River, Russia	Picea abies ssp. obovata	-23.6345	24.2469	-6.41512	Holzkämper et al 2008		Tree ring cellulose	Tree T2
Moreju River, Russia	Picea abies ssp. obovata	-22.8991	24.0765	-6.58045	Holzkämper et al 2008		Tree ring cellulose	Tree T2
Moreju River, Russia	Picea abies ssp. obovata	-23.5908	24.0501	-6.606	Holzkämper et al 2008		Tree ring cellulose	Tree T2
Moreju River, Russia	Picea abies ssp. obovata	-22.7392	25.7145	-4.9915	Holzkämper et al 2008		Tree ring cellulose	Tree T2
Moreju River, Russia	Picea abies ssp. obovata	-22.2607	23.5965	-7.04606	Holzkämper et al 2008		Tree ring cellulose	Tree T2
Moreju River, Russia	Picea abies ssp. obovata	-22.1789	22.8633	-7.75735	Holzkämper et al 2008		Tree ring cellulose	Tree T2
Moreju River, Russia	Picea abies ssp. obovata	-21.8082	23.554	-7.08726	Holzkämper et al 2008		Tree ring cellulose	Tree T2
Moreju River, Russia	Picea abies ssp. obovata	-22.0919	23.2352	-7.39651	Holzkämper et al 2008		Tree ring cellulose	Tree T2
Moreju River, Russia	Picea abies ssp. obovata	-22.173	23.434	-7.20367	Holzkämper et al 2008		Tree ring cellulose	Tree T2
Moreju River, Russia	Picea abies ssp. obovata	-22.0631	24.2942	-6.36928	Holzkämper et al 2008		Tree ring cellulose	Tree T2
Moreju River, Russia	Picea abies ssp. obovata	-22.7592	24.4272	-6.24026	Holzkämper et al 2008		Tree ring cellulose	Tree T2
Moreju River, Russia	Picea abies ssp. obovata	-22.6722	23.3454	-7.28968	Holzkämper et al 2008		Tree ring cellulose	Tree T2
Moreju River, Russia	Picea abies ssp. obovata	-23.9954	23.3958	-7.24075	Holzkämper et al 2008		Tree ring cellulose	Tree T2
Moreju River, Russia	Picea abies ssp. obovata	-22.0855	25.3449	-5.35005	Holzkämper et al 2009		Tree ring cellulose	Tree T5		Excluded because samples are from 1865 - 1969
Moreju River, Russia	Picea abies ssp. obovata	-21.8917	26.1052	-4.61244	Holzkämper et al 2010		Tree ring cellulose	Tree T5
Moreju River, Russia	Picea abies ssp. obovata	-22.5058	26.1135	-4.60445	Holzkämper et al 2011		Tree ring cellulose	Tree T5
Moreju River, Russia	Picea abies ssp. obovata	-23.0547	26.9253	-3.81692	Holzkämper et al 2012		Tree ring cellulose	Tree T5
Moreju River, Russia	Picea abies ssp. obovata	-22.1939	26.4557	-4.27243	Holzkämper et al 2013		Tree ring cellulose	Tree T5
Moreju River, Russia	Picea abies ssp. obovata	-22.1238	25.9727	-4.74103	Holzkämper et al 2014		Tree ring cellulose	Tree T5
Moreju River, Russia	Picea abies ssp. obovata	-22.2857	25.7403	-4.96648	Holzkämper et al 2015		Tree ring cellulose	Tree T5
Moreju River, Russia	Picea abies ssp. obovata	-22.5308	24.8939	-5.78749	Holzkämper et al 2016		Tree ring cellulose	Tree T5
Moreju River, Russia	Picea abies ssp. obovata	-21.7911	25.9239	-4.78835	Holzkämper et al 2017		Tree ring cellulose	Tree T5
Moreju River, Russia	Picea abies ssp. obovata	-21.2946	25.2532	-5.43893	Holzkämper et al 2018		Tree ring cellulose	Tree T5
Moreju River, Russia	Picea abies ssp. obovata	-22.3977	26.3494	-4.37554	Holzkämper et al 2019		Tree ring cellulose	Tree T5
Moreju River, Russia	Picea abies ssp. obovata	-22.0621	25.586	-5.11614	Holzkämper et al 2020		Tree ring cellulose	Tree T5
Moreju River, Russia	Picea abies ssp. obovata	-20.6004	27.0482	-3.69765	Holzkämper et al 2021		Tree ring cellulose	Tree T5
Moreju River, Russia	Picea abies ssp. obovata	-22.1625	27.4147	-3.34216	Holzkämper et al 2022		Tree ring cellulose	Tree T5
Moreju River, Russia	Picea abies ssp. obovata	-22.073	26.5525	-4.17856	Holzkämper et al 2023		Tree ring cellulose	Tree T5
Moreju River, Russia	Picea abies ssp. obovata	-21.5679	26.1166	-4.60138	Holzkämper et al 2024		Tree ring cellulose	Tree T5
Moreju River, Russia	Picea abies ssp. obovata	-22.4403	26.2554	-4.46672	Holzkämper et al 2025		Tree ring cellulose	Tree T5
Moreju River, Russia	Picea abies ssp. obovata	-21.1232	27.5404	-3.2202	Holzkämper et al 2026		Tree ring cellulose	Tree T5
Moreju River, Russia	Picea abies ssp. obovata	-21.5594	26.5965	-4.13586	Holzkämper et al 2027		Tree ring cellulose	Tree T5
Moreju River, Russia	Picea abies ssp. obovata	-21.3129	25.3238	-5.37045	Holzkämper et al 2028		Tree ring cellulose	Tree T5
Moreju River, Russia	Picea abies ssp. obovata	-21.2978	25.2409	-5.45085	Holzkämper et al 2029		Tree ring cellulose	Tree T5
Moreju River, Russia	Picea abies ssp. obovata	-22.1367	24.4493	-6.21877	Holzkämper et al 2030		Tree ring cellulose	Tree T5
Moreju River, Russia	Picea abies ssp. obovata	-21.7393	27.1232	-3.62494	Holzkämper et al 2031		Tree ring cellulose	Tree T5
Moreju River, Russia	Picea abies ssp. obovata	-22.1134	26.3367	-4.38785	Holzkämper et al 2032		Tree ring cellulose	Tree T5
Moreju River, Russia	Picea abies ssp. obovata	-22.0396	25.9211	-4.79105	Holzkämper et al 2033		Tree ring cellulose	Tree T5
Moreju River, Russia	Picea abies ssp. obovata	-21.5535	26.4157	-4.31129	Holzkämper et al 2034		Tree ring cellulose	Tree T5
Moreju River, Russia	Picea abies ssp. obovata	-22.8267	25.3718	-5.32389	Holzkämper et al 2035		Tree ring cellulose	Tree T5
Moreju River, Russia	Picea abies ssp. obovata	-23.1343	25.4575	-5.24079	Holzkämper et al 2036		Tree ring cellulose	Tree T5
Moreju River, Russia	Picea abies ssp. obovata	-22.6767	26.5739	-4.15779	Holzkämper et al 2037		Tree ring cellulose	Tree T5
Moreju River, Russia	Picea abies ssp. obovata	-22.2565	26.4656	-4.26282	Holzkämper et al 2038		Tree ring cellulose	Tree T5
Moreju River, Russia	Picea abies ssp. obovata	-21.5416	27.4524	-3.30561	Holzkämper et al 2039		Tree ring cellulose	Tree T5
Moreju River, Russia	Picea abies ssp. obovata	-21.8523	27.9826	-2.79123	Holzkämper et al 2040		Tree ring cellulose	Tree T5
Moreju River, Russia	Picea abies ssp. obovata	-21.7709	25.8386	-4.87107	Holzkämper et al 2041		Tree ring cellulose	Tree T5
Moreju River, Russia	Picea abies ssp. obovata	-23.8715	25.9616	-4.7518	Holzkämper et al 2042		Tree ring cellulose	Tree T5
Moreju River, Russia	Picea abies ssp. obovata	-22.5911	27.1406	-3.60801	Holzkämper et al 2043		Tree ring cellulose	Tree T5
Moreju River, Russia	Picea abies ssp. obovata	-22.4917	28.1694	-2.61003	Holzkämper et al 2044		Tree ring cellulose	Tree T5
Moreju River, Russia	Picea abies ssp. obovata	-23.3074	25.6407	-5.06305	Holzkämper et al 2045		Tree ring cellulose	Tree T5
Moreju River, Russia	Picea abies ssp. obovata	-22.8913	26.1642	-4.55521	Holzkämper et al 2046		Tree ring cellulose	Tree T5
Moreju River, Russia	Picea abies ssp. obovata	-23.6096	26.4597	-4.26859	Holzkämper et al 2047		Tree ring cellulose	Tree T5
Moreju River, Russia	Picea abies ssp. obovata	-22.7059	26.0389	-4.67678	Holzkämper et al 2048		Tree ring cellulose	Tree T5
Moreju River, Russia	Picea abies ssp. obovata	-22.3886	26.1107	-4.60715	Holzkämper et al 2049		Tree ring cellulose	Tree T5
Moreju River, Russia	Picea abies ssp. obovata	-21.971	25.4765	-5.22233	Holzkämper et al 2050		Tree ring cellulose	Tree T5
Moreju River, Russia	Picea abies ssp. obovata	-21.7741	26.5616	-4.16971	Holzkämper et al 2051		Tree ring cellulose	Tree T5
Moreju River, Russia	Picea abies ssp. obovata	-22.2697	25.6919	-5.01342	Holzkämper et al 2052		Tree ring cellulose	Tree T5
Moreju River, Russia	Picea abies ssp. obovata	-24.04	25.3456	-5.34929	Holzkämper et al 2053		Tree ring cellulose	Tree T5
Moreju River, Russia	Picea abies ssp. obovata	-22.9215	26.1131	-4.60484	Holzkämper et al 2054		Tree ring cellulose	Tree T5
Moreju River, Russia	Picea abies ssp. obovata	-22.4065	27.0118	-3.73305	Holzkämper et al 2055		Tree ring cellulose	Tree T5
Olkhon island, Lake Baikal, Russia	Larix siberica	-24.167	23.3638	-7.27174	Voronin et al, 2008, Tartakovsky et al 2012		Tree ring cellulose			Included: a-cellulose from a single specimin from 1975-1999)
Olkhon island, Lake Baikal, Russia	Larix siberica	-23.878	23.3362	-7.29854	Voronin et al, 2008, Tartakovsky et al 2012		Tree ring cellulose
Olkhon island, Lake Baikal, Russia	Larix siberica	-24.312	23.8051	-6.84369	Voronin et al, 2008, Tartakovsky et al 2012		Tree ring cellulose
Olkhon island, Lake Baikal, Russia	Larix siberica	-24.302	24.695	-5.98045	Voronin et al, 2008, Tartakovsky et al 2012		Tree ring cellulose
Olkhon island, Lake Baikal, Russia	Larix siberica	-22.804	24.9548	-5.72847	Voronin et al, 2008, Tartakovsky et al 2012		Tree ring cellulose
Olkhon island, Lake Baikal, Russia	Larix siberica	-22.92	24.6655	-6.00905	Voronin et al, 2008, Tartakovsky et al 2012		Tree ring cellulose
Olkhon island, Lake Baikal, Russia	Larix siberica	-23.724	24.8561	-5.82413	Voronin et al, 2008, Tartakovsky et al 2012		Tree ring cellulose
Olkhon island, Lake Baikal, Russia	Larix siberica	-24.627	23.0161	-7.6091	Voronin et al, 2008, Tartakovsky et al 2012		Tree ring cellulose
Olkhon island, Lake Baikal, Russia	Larix siberica	-24.994	22.276	-8.32707	Voronin et al, 2008, Tartakovsky et al 2012		Tree ring cellulose
Olkhon island, Lake Baikal, Russia	Larix siberica	-24.73	22.8923	-7.72914	Voronin et al, 2008, Tartakovsky et al 2012		Tree ring cellulose
Olkhon island, Lake Baikal, Russia	Larix siberica	-24.709	21.9563	-8.63713	Voronin et al, 2008, Tartakovsky et al 2012		Tree ring cellulose
Olkhon island, Lake Baikal, Russia	Larix siberica	-24.165	23.3691	-7.26665	Voronin et al, 2008, Tartakovsky et al 2012		Tree ring cellulose
Olkhon island, Lake Baikal, Russia	Larix siberica	-22.941	23.272	-7.36086	Voronin et al, 2008, Tartakovsky et al 2012		Tree ring cellulose
Olkhon island, Lake Baikal, Russia	Larix siberica	-24.862	22.2559	-8.34657	Voronin et al, 2008, Tartakovsky et al 2012		Tree ring cellulose
Olkhon island, Lake Baikal, Russia	Larix siberica	-23.613	24.6333	-6.04034	Voronin et al, 2008, Tartakovsky et al 2012		Tree ring cellulose
Olkhon island, Lake Baikal, Russia	Larix siberica	-24.502	23.296	-7.33754	Voronin et al, 2008, Tartakovsky et al 2012		Tree ring cellulose
Puerto Maldonado, Peru	Cedrela odorata	-26.98	22.92	-7.70231	Ballantyne et al 2011		Tree ring cellulose			Excluded because samples are from 1865 - 1969
Puerto Maldonado, Peru	Cedrela odorata	-26.71	23.11	-7.51799	Ballantyne et al 2011		Tree ring cellulose
Puerto Maldonado, Peru	Cedrela odorata	-26.97	20.57	-9.98196	Ballantyne et al 2011		Tree ring cellulose
Puerto Maldonado, Peru	Cedrela odorata	-27.04	22.65	-7.96422	Ballantyne et al 2011		Tree ring cellulose
Puerto Maldonado, Peru	Cedrela odorata	-26.81	23	-7.6247	Ballantyne et al 2011		Tree ring cellulose
Puerto Maldonado, Peru	Cedrela odorata	-26.16	24.24	-6.42182	Ballantyne et al 2011		Tree ring cellulose
Puerto Maldonado, Peru	Cedrela odorata	-25.83	24.07	-6.58673	Ballantyne et al 2011		Tree ring cellulose
Puerto Maldonado, Peru	Cedrela odorata	-26.04	24.95	-5.73308	Ballantyne et al 2011		Tree ring cellulose
Puerto Maldonado, Peru	Cedrela odorata	-25.79	24.44	-6.22781	Ballantyne et al 2011		Tree ring cellulose
Puerto Maldonado, Peru	Cedrela odorata	-25.45	25.7	-5.00553	Ballantyne et al 2011		Tree ring cellulose
Puerto Maldonado, Peru	Cedrela odorata	-26.29	23.06	-7.5665	Ballantyne et al 2011		Tree ring cellulose
Puerto Maldonado, Peru	Cedrela odorata	-25.92	22.23	-8.37165	Ballantyne et al 2011		Tree ring cellulose
Puerto Maldonado, Peru	Cedrela odorata	-25.85	21.36	-9.21561	Ballantyne et al 2011		Tree ring cellulose
Puerto Maldonado, Peru	Cedrela odorata	-25.9	23.06	-7.5665	Ballantyne et al 2011		Tree ring cellulose
Puerto Maldonado, Peru	Cedrela odorata	-26.43	22.37	-8.23584	Ballantyne et al 2011		Tree ring cellulose
Puerto Maldonado, Peru	Cedrela odorata	-26.1	21.65	-8.93429	Ballantyne et al 2011		Tree ring cellulose
Puerto Maldonado, Peru	Cedrela odorata	-26.07	22.46	-8.14854	Ballantyne et al 2011		Tree ring cellulose
Puerto Maldonado, Peru	Cedrela odorata	-25.9	22.01	-8.58506	Ballantyne et al 2011		Tree ring cellulose
Puerto Maldonado, Peru	Cedrela odorata	-26.58	22.8	-7.81871	Ballantyne et al 2011		Tree ring cellulose
Puerto Maldonado, Peru	Cedrela odorata	-26.66	22.22	-8.38135	Ballantyne et al 2011		Tree ring cellulose
Puerto Maldonado, Peru	Cedrela odorata	-26.14	21.24	-9.33201	Ballantyne et al 2011		Tree ring cellulose
Puerto Maldonado, Peru	Cedrela odorata	-26.48	24.59	-6.0823	Ballantyne et al 2011		Tree ring cellulose
Puerto Maldonado, Peru	Cedrela odorata	-26.43	23.11	-7.51799	Ballantyne et al 2011		Tree ring cellulose
Puerto Maldonado, Peru	Cedrela odorata	-27	22.18	-8.42015	Ballantyne et al 2011		Tree ring cellulose
Puerto Maldonado, Peru	Cedrela odorata	-26.49	23.83	-6.81955	Ballantyne et al 2011		Tree ring cellulose
Puerto Maldonado, Peru	Cedrela odorata	-26.54	23.71	-6.93596	Ballantyne et al 2011		Tree ring cellulose
Puerto Maldonado, Peru	Cedrela odorata	-26.7	23.23	-7.40159	Ballantyne et al 2011		Tree ring cellulose
Puerto Maldonado, Peru	Cedrela odorata	-26.82	21.07	-9.49692	Ballantyne et al 2011		Tree ring cellulose
Puerto Maldonado, Peru	Cedrela odorata	-26.39	24.32	-6.34422	Ballantyne et al 2011		Tree ring cellulose
Puerto Maldonado, Peru	Cedrela odorata	-26.92	21.33	-9.24471	Ballantyne et al 2011		Tree ring cellulose
Puerto Maldonado, Peru	Cedrela odorata	-27.04	21.21	-9.36112	Ballantyne et al 2011		Tree ring cellulose
Puerto Maldonado, Peru	Cedrela odorata	-26.9	22.41	-8.19704	Ballantyne et al 2011		Tree ring cellulose
Puerto Maldonado, Peru	Cedrela odorata	-26.68	24.28	-6.38302	Ballantyne et al 2011		Tree ring cellulose
Puerto Maldonado, Peru	Cedrela odorata	-27.18	24.03	-6.62554	Ballantyne et al 2011		Tree ring cellulose
Puerto Maldonado, Peru	Cedrela odorata	-26.69	22.34	-8.26494	Ballantyne et al 2011		Tree ring cellulose
Puerto Maldonado, Peru	Cedrela odorata	-27.09	23.46	-7.17847	Ballantyne et al 2011		Tree ring cellulose
Puerto Maldonado, Peru	Cedrela odorata	-27.01	23.28	-7.35308	Ballantyne et al 2011		Tree ring cellulose
Puerto Maldonado, Peru	Cedrela odorata	-26.56	21.62	-8.96339	Ballantyne et al 2011		Tree ring cellulose
Puerto Maldonado, Peru	Cedrela odorata	-26.54	23.42	-7.21727	Ballantyne et al 2011		Tree ring cellulose
Puerto Maldonado, Peru	Cedrela odorata	-26.92	23.14	-7.48889	Ballantyne et al 2011		Tree ring cellulose
Puerto Maldonado, Peru	Cedrela odorata	-26.73	22.34	-8.26494	Ballantyne et al 2011		Tree ring cellulose
Puerto Maldonado, Peru	Cedrela odorata	-26.96	23.63	-7.01356	Ballantyne et al 2011		Tree ring cellulose
Puerto Maldonado, Peru	Cedrela odorata	-26.61	24.23	-6.43152	Ballantyne et al 2011		Tree ring cellulose
Puerto Maldonado, Peru	Cedrela odorata	-26.64	23.23	-7.40159	Ballantyne et al 2011		Tree ring cellulose
Puerto Maldonado, Peru	Cedrela odorata	-26.61	23.1	-7.5277	Ballantyne et al 2011		Tree ring cellulose
East Iberian Penuinsula, Spain	Pinus halepensis	-23.9	30.1	-0.737249	Ferrio and Voltas, 2005		Tree ring cellulose
East Iberian Penuinsula, Spain	Pinus halepensis	-23.2	30.6	-0.252217	Ferrio and Voltas, 2005		Tree ring cellulose			Excluded because a) values are for holocellulose, not alpha-cellulose; b) each d13C and d18O value is from a different tree, and thus the dataset does not represent a single tree ring transect. Location of individual trees in this study vary by ~ 2 degrees latitude.
East Iberian Penuinsula, Spain	Pinus halepensis	-23.6	30.3	-0.543236	Ferrio and Voltas, 2005		Tree ring cellulose
East Iberian Penuinsula, Spain	Pinus halepensis	-22.8	31.4	0.523834	Ferrio and Voltas, 2005		Tree ring cellulose
East Iberian Penuinsula, Spain	Pinus halepensis	-22.7	31.3	0.426828	Ferrio and Voltas, 2005		Tree ring cellulose
East Iberian Penuinsula, Spain	Pinus halepensis	-22.7	29.7	-1.12527	Ferrio and Voltas, 2005		Tree ring cellulose
East Iberian Penuinsula, Spain	Pinus halepensis	-21.6	32.4	1.4939	Ferrio and Voltas, 2005		Tree ring cellulose
East Iberian Penuinsula, Spain	Pinus halepensis	-23.1	31.3	0.426828	Ferrio and Voltas, 2005		Tree ring cellulose
East Iberian Penuinsula, Spain	Pinus halepensis	-22.7	29.5	-1.31929	Ferrio and Voltas, 2005		Tree ring cellulose
East Iberian Penuinsula, Spain	Pinus halepensis	-22.3	31.2	0.329822	Ferrio and Voltas, 2005		Tree ring cellulose
East Iberian Penuinsula, Spain	Pinus halepensis	-23.3	31.9	1.00887	Ferrio and Voltas, 2005		Tree ring cellulose
East Iberian Penuinsula, Spain	Pinus halepensis	-22.7	30.9	0.0388026	Ferrio and Voltas, 2005		Tree ring cellulose
East Iberian Penuinsula, Spain	Pinus halepensis	-22.1	32.2	1.29989	Ferrio and Voltas, 2005		Tree ring cellulose
East Iberian Penuinsula, Spain	Pinus halepensis	-23.1	31.5	0.620841	Ferrio and Voltas, 2005		Tree ring cellulose
East Iberian Penuinsula, Spain	Pinus halepensis	-21.7	31.7	0.814854	Ferrio and Voltas, 2005		Tree ring cellulose
East Iberian Penuinsula, Spain	Pinus halepensis	-21.9	32.1	1.20288	Ferrio and Voltas, 2005		Tree ring cellulose
East Iberian Penuinsula, Spain	Pinus halepensis	-22.3	31.2	0.329822	Ferrio and Voltas, 2005		Tree ring cellulose
East Iberian Penuinsula, Spain	Pinus halepensis	-21.6	30.7	-0.15521	Ferrio and Voltas, 2005		Tree ring cellulose
East Iberian Penuinsula, Spain	Pinus halepensis	-23.7	31.5	0.620841	Ferrio and Voltas, 2005		Tree ring cellulose
East Iberian Penuinsula, Spain	Pinus halepensis	-22.1	30.7	-0.15521	Ferrio and Voltas, 2005		Tree ring cellulose
East Iberian Penuinsula, Spain	Pinus halepensis	-23.4	29.6	-1.22228	Ferrio and Voltas, 2005		Tree ring cellulose
Lab	Eucalyptus globulus	-25.2	26.8	-3.93846	Roden and Farquhar, 2012		Tree ring cellulose			Excluded because lab study
Lab	Eucalyptus globulus	-25.8	25.5	-5.19954	Roden and Farquhar, 2012		Tree ring cellulose
Lab	Eucalyptus globulus	-25.9	25.9	-4.81152	Roden and Farquhar, 2012		Tree ring cellulose
Lab	Eucalyptus globulus	-26	27.4	-3.35642	Roden and Farquhar, 2012		Tree ring cellulose
Lab	Eucalyptus globulus	-25.5	27.5	-3.25941	Roden and Farquhar, 2012		Tree ring cellulose
Lab	Pinus radiata	-23.5	30.3	-0.543236	Roden and Farquhar, 2012		Tree ring cellulose
Lab	Pinus radiata	-23.8	31.6	0.717847	Roden and Farquhar, 2012		Tree ring cellulose
Lab	Pinus radiata	-25.1	28.7	-2.09534	Roden and Farquhar, 2012		Tree ring cellulose
Lab	Pinus radiata	-23.8	27.3	-3.45343	Roden and Farquhar, 2012		Tree ring cellulose
Lab	Pinus radiata	-24.9	28.4	-2.38636	Roden and Farquhar, 2012		Tree ring cellulose
Lab	Fossil cellulose of unknown taxa possibly conifers		24.6	-6.0726	Edwards and Fritz 1986		Tree ring cellulose
Lab	Fossil cellulose of unknown taxa possibly conifers		24.1	-6.55763	Edwards and Fritz 1986		Tree ring cellulose
Brampton, Ontario, Canada	Fossil cellulose of unknown taxa possibly conifers		25.6	-5.10254	Edwards and Fritz 1986		Tree ring cellulose			Excluded because a) fossil cellulose, and b) taxa unknown
Brampton, Ontario, Canada	Fossil cellulose of unknown taxa possibly conifers		27.1	-3.64744	Edwards and Fritz 1986		Tree ring cellulose
Brampton, Ontario, Canada	Fossil cellulose of unknown taxa possibly conifers		25.7	-5.00553	Edwards and Fritz 1986		Tree ring cellulose
Brampton, Ontario, Canada	Fossil cellulose of unknown taxa possibly conifers		26.5	-4.22948	Edwards and Fritz 1986		Tree ring cellulose
Brampton, Ontario, Canada	Fossil cellulose of unknown taxa possibly conifers		24.7	-5.97559	Edwards and Fritz 1986		Tree ring cellulose
Brampton, Ontario, Canada	Fossil cellulose of unknown taxa possibly conifers		26.8	-3.93846	Edwards and Fritz 1986		Tree ring cellulose
Brampton, Ontario, Canada	Fossil cellulose of unknown taxa possibly conifers		26.9	-3.84145	Edwards and Fritz 1986		Tree ring cellulose
Brampton, Ontario, Canada	Fossil cellulose of unknown taxa possibly conifers		26.3	-4.42349	Edwards and Fritz 1986		Tree ring cellulose
Brampton, Ontario, Canada	Fossil cellulose of unknown taxa possibly conifers		25.7	-5.00553	Edwards and Fritz 1986		Tree ring cellulose
Brampton, Ontario, Canada	Fossil cellulose of unknown taxa possibly conifers		27.2	-3.55043	Edwards and Fritz 1986		Tree ring cellulose
Kola Peninsula, Russia	Fossil Pinus sylvestris	-25.64	27.33	-3.42433	Boettger et al 2003		Tree ring cellulose			Excluded because fossil cellulose, not modern
Kola Peninsula, Russia	Fossil Pinus sylvestris	-24.47	28.08	-2.69678	Boettger et al 2003		Tree ring cellulose
Kola Peninsula, Russia	Fossil Pinus sylvestris	-25.78	28.04	-2.73558	Boettger et al 2003		Tree ring cellulose
Kola Peninsula, Russia	Fossil Pinus sylvestris	-25.12	28.26	-2.52217	Boettger et al 2003		Tree ring cellulose
Kola Peninsula, Russia	Fossil Pinus sylvestris	-26.15	27.46	-3.29822	Boettger et al 2003		Tree ring cellulose
Kola Peninsula, Russia	Fossil Pinus sylvestris	-25.46	27.37	-3.38552	Boettger et al 2003		Tree ring cellulose
Kola Peninsula, Russia	Fossil Pinus sylvestris	-23.75	28.21	-2.57067	Boettger et al 2003		Tree ring cellulose
Kola Peninsula, Russia	Fossil Pinus sylvestris	-25.37	27.58	-3.18181	Boettger et al 2003		Tree ring cellulose
Kola Peninsula, Russia	Fossil Pinus sylvestris	-25.21	27.93	-2.84229	Boettger et al 2003		Tree ring cellulose
Kola Peninsula, Russia	Fossil Pinus sylvestris	-24.78	29.95	-0.882758	Boettger et al 2003		Tree ring cellulose
Kola Peninsula, Russia	Fossil Pinus sylvestris	-25.72	28.39	-2.39606	Boettger et al 2003		Tree ring cellulose
Kola Peninsula, Russia	Fossil Pinus sylvestris	-26	28.13	-2.64827	Boettger et al 2003		Tree ring cellulose
Kola Peninsula, Russia	Fossil Pinus sylvestris	-26.81	27.05	-3.69594	Boettger et al 2003		Tree ring cellulose
Kola Peninsula, Russia	Fossil Pinus sylvestris	-24.96	26.73	-4.00636	Boettger et al 2003		Tree ring cellulose
Kola Peninsula, Russia	Fossil Pinus sylvestris	-25.18	27.79	-2.9781	Boettger et al 2003		Tree ring cellulose
Kola Peninsula, Russia	Fossil Pinus sylvestris	-25.04	28.16	-2.61917	Boettger et al 2003		Tree ring cellulose
Kola Peninsula, Russia	Fossil Pinus sylvestris	-25.16	27.53	-3.23031	Boettger et al 2003		Tree ring cellulose
Kola Peninsula, Russia	Fossil Pinus sylvestris	-24.63	28.38	-2.40576	Boettger et al 2003		Tree ring cellulose
Kola Peninsula, Russia	Fossil Pinus sylvestris	-25.66	27.13	-3.61834	Boettger et al 2003		Tree ring cellulose
Kola Peninsula, Russia	Fossil Pinus sylvestris	-25	28.83	-1.96923	Boettger et al 2003		Tree ring cellulose
Kola Peninsula, Russia	Fossil Pinus sylvestris	-24.7	29.21	-1.60061	Boettger et al 2003		Tree ring cellulose
Kola Peninsula, Russia	Fossil Pinus sylvestris	-23.54	29.68	-1.14468	Boettger et al 2003		Tree ring cellulose
Kola Peninsula, Russia	Fossil Pinus sylvestris	-24.34	28.8	-1.99833	Boettger et al 2003		Tree ring cellulose
Kola Peninsula, Russia	Fossil Pinus sylvestris	-25.18	28.28	-2.50276	Boettger et al 2003		Tree ring cellulose
Kola Peninsula, Russia	Fossil Pinus sylvestris	-24.94	28.57	-2.22145	Boettger et al 2003		Tree ring cellulose
Kola Peninsula, Russia	Fossil Pinus sylvestris	-26.1	27.87	-2.90049	Boettger et al 2003		Tree ring cellulose
Kola Peninsula, Russia	Fossil Pinus sylvestris	-25.06	28.97	-1.83342	Boettger et al 2003		Tree ring cellulose
Kola Peninsula, Russia	Fossil Pinus sylvestris	-23.72	28.16	-2.61917	Boettger et al 2003		Tree ring cellulose
Kola Peninsula, Russia	Fossil Pinus sylvestris	-26.78	27.47	-3.28852	Boettger et al 2003		Tree ring cellulose
Kola Peninsula, Russia	Fossil Pinus sylvestris	-26.33	26.97	-3.77355	Boettger et al 2003		Tree ring cellulose
Kola Peninsula, Russia	Fossil Pinus sylvestris	-25.17	27.22	-3.53103	Boettger et al 2003		Tree ring cellulose
Kola Peninsula, Russia	Fossil Pinus sylvestris	-26.14	26.57	-4.16157	Boettger et al 2003		Tree ring cellulose
Kola Peninsula, Russia	Fossil Pinus sylvestris	-26.76	26.46	-4.26828	Boettger et al 2003		Tree ring cellulose
Kola Peninsula, Russia	Fossil Pinus sylvestris	-25.23	29.03	-1.77522	Boettger et al 2003		Tree ring cellulose
Kola Peninsula, Russia	Fossil Pinus sylvestris	-24.55	28.69	-2.10504	Boettger et al 2003		Tree ring cellulose
Kola Peninsula, Russia	Fossil Pinus sylvestris	-25.39	27.22	-3.53103	Boettger et al 2003		Tree ring cellulose
Kola Peninsula, Russia	Fossil Pinus sylvestris	-24.6	29.42	-1.39689	Boettger et al 2003		Tree ring cellulose
Kola Peninsula, Russia	Fossil Pinus sylvestris	-25.52	27.17	-3.57954	Boettger et al 2003		Tree ring cellulose
Kola Peninsula, Russia	Fossil Pinus sylvestris	-25.53	26.79	-3.94816	Boettger et al 2003		Tree ring cellulose
Kola Peninsula, Russia	Fossil Pinus sylvestris	-25.57	28.13	-2.64827	Boettger et al 2003		Tree ring cellulose
Kola Peninsula, Russia	Fossil Pinus sylvestris	-26.48	27.33	-3.42433	Boettger et al 2003		Tree ring cellulose
Kola Peninsula, Russia	Fossil Pinus sylvestris	-26.44	26.71	-4.02576	Boettger et al 2003		Tree ring cellulose
Kola Peninsula, Russia	Fossil Pinus sylvestris	-26.74	25.88	-4.83092	Boettger et al 2003		Tree ring cellulose
Kola Peninsula, Russia	Fossil Pinus sylvestris	-26.68	27.65	-3.1139	Boettger et al 2003		Tree ring cellulose
Kola Peninsula, Russia	Fossil Pinus sylvestris	-26.03	27.76	-3.0072	Boettger et al 2003		Tree ring cellulose
Kola Peninsula, Russia	Modern Pinus sylvestris	-26.48	27.33	-3.42433	Boettger et al 2003		Tree ring cellulose
Kola Peninsula, Russia	Modern Pinus sylvestris	-26.44	26.71	-4.02576	Boettger et al 2003		Tree ring cellulose
Kola Peninsula, Russia	Modern Pinus sylvestris	-26.74	25.88	-4.83092	Boettger et al 2003		Tree ring cellulose
Kola Peninsula, Russia	Modern Pinus sylvestris	-26.68	27.65	-3.1139	Boettger et al 2003		Tree ring cellulose
Kola Peninsula, Russia	Modern Pinus sylvestris	-26.03	27.76	-3.0072	Boettger et al 2003		Tree ring cellulose
near Jaen, Spain		-21.56	32.92	1.99833	Dorado Liñán et al 2011		Tree ring cellulose			Excluded because n < 8
near Jaen, Spain		-21.71	34.58	3.60864	Dorado Liñán et al 2011		Tree ring cellulose
near Jaen, Spain		-20.48	34.14	3.18181	Dorado Liñán et al 2011		Tree ring cellulose
near Jaen, Spain		-20.97	31.12	0.252217	Dorado Liñán et al 2011		Tree ring cellulose
near Jaen, Spain		-22.59	31.38	0.504433	Dorado Liñán et al 2011		Tree ring cellulose
near Barcelona, Spain		-21.71	30.36	-0.485032	Dorado Liñán et al 2011		Tree ring cellulose			Excluded because n < 8
near Barcelona, Spain		-22.88	30.28	-0.562637	Dorado Liñán et al 2011		Tree ring cellulose
near Barcelona, Spain		-21.61	30.1	-0.737249	Dorado Liñán et al 2011		Tree ring cellulose
near Barcelona, Spain		-22.9	33.5	2.56097	Dorado Liñán et al 2011		Tree ring cellulose
near Barcelona, Spain		-21.6	33.1	2.17294	Dorado Liñán et al 2011		Tree ring cellulose
Sedom, Israel		-23.8	32.4	1.4939	Yakir et al 1994		Tree ring cellulose			Excluded because n < 8
Sedom, Israel		-24.4	32.3	1.39689	Yakir et al 1994		Tree ring cellulose
Sedom, Israel		-24.2	31.6	0.717847	Yakir et al 1994		Tree ring cellulose
Sedom, Israel		-22.4	31.7	0.814854	Yakir et al 1994		Tree ring cellulose
Sedom, Israel		-22.7	31.55	0.669344	Yakir et al 1994		Tree ring cellulose
Sedom, Israel		-22.3	31.3	0.426828	Yakir et al 1994		Tree ring cellulose
Sedom, Israel		-23.1	30.8	-0.0582038	Yakir et al 1994		Tree ring cellulose			Excluded because n < 8
Bet Shamesh, Israel		-25.8	29.1	-1.70731	Yakir et al 1994		Tree ring cellulose
Bet Shamesh, Israel		-24.35	28.9	-1.90133	Yakir et al 1994		Tree ring cellulose
Bet Shamesh, Israel		-24.6	28.5	-2.28935	Yakir et al 1994		Tree ring cellulose
Bet Shamesh, Israel		-23.6	28.1	-2.67738	Yakir et al 1994		Tree ring cellulose			Dataset from 1734 - 2004
Olkhon island, Lak+A752:R1094e Baikal, Russia	Larix siberica	-24.3	22.098	-8.4997	Voronin et al, 2008, Tartakovsky et al 2012		Tree ring cellulose			Here we selected interval from 1975-1990 (above), omitted the rest, because not modern
Olkhon island, Lake Baikal, Russia	Larix siberica	-21.91	24.81	-5.86889	Voronin et al, 2008, Tartakovsky et al 2012		Tree ring cellulose
Olkhon island, Lake Baikal, Russia	Larix siberica	-20.327	25.106	-5.58175	Voronin et al, 2008, Tartakovsky et al 2012		Tree ring cellulose
Olkhon island, Lake Baikal, Russia	Larix siberica	-21.78	24.468	-6.20065	Voronin et al, 2008, Tartakovsky et al 2012		Tree ring cellulose
Olkhon island, Lake Baikal, Russia	Larix siberica	-21.24	23.125	-7.50344	Voronin et al, 2008, Tartakovsky et al 2012		Tree ring cellulose
Olkhon island, Lake Baikal, Russia	Larix siberica	-22.96	23.319	-7.31525	Voronin et al, 2008, Tartakovsky et al 2012		Tree ring cellulose
Olkhon island, Lake Baikal, Russia	Larix siberica	-22.861	23.546	-7.09505	Voronin et al, 2008, Tartakovsky et al 2012		Tree ring cellulose
Olkhon island, Lake Baikal, Russia	Larix siberica	-22.263	22.876	-7.74499	Voronin et al, 2008, Tartakovsky et al 2012		Tree ring cellulose
Olkhon island, Lake Baikal, Russia	Larix siberica	-23.582	23.334	-7.3007	Voronin et al, 2008, Tartakovsky et al 2012		Tree ring cellulose
Olkhon island, Lake Baikal, Russia	Larix siberica	-22.981	25.02	-5.66517	Voronin et al, 2008, Tartakovsky et al 2012		Tree ring cellulose
Olkhon island, Lake Baikal, Russia	Larix siberica	-20.923	25.094	-5.59339	Voronin et al, 2008, Tartakovsky et al 2012		Tree ring cellulose
Olkhon island, Lake Baikal, Russia	Larix siberica	-22.365	23.972	-6.6818	Voronin et al, 2008, Tartakovsky et al 2012		Tree ring cellulose
Olkhon island, Lake Baikal, Russia	Larix siberica	-22.896	23.167	-7.4627	Voronin et al, 2008, Tartakovsky et al 2012		Tree ring cellulose
Olkhon island, Lake Baikal, Russia	Larix siberica	-20.078	25.82	-4.88912	Voronin et al, 2008, Tartakovsky et al 2012		Tree ring cellulose
Olkhon island, Lake Baikal, Russia	Larix siberica	-23.686	24.056	-6.60031	Voronin et al, 2008, Tartakovsky et al 2012		Tree ring cellulose
Olkhon island, Lake Baikal, Russia	Larix siberica	-23.852	23.5405	-7.10038	Voronin et al, 2008, Tartakovsky et al 2012		Tree ring cellulose
Olkhon island, Lake Baikal, Russia	Larix siberica	-23.641	23.0165	-7.6087	Voronin et al, 2008, Tartakovsky et al 2012		Tree ring cellulose
Olkhon island, Lake Baikal, Russia	Larix siberica	-23.157	24.4365	-6.23121	Voronin et al, 2008, Tartakovsky et al 2012		Tree ring cellulose
Olkhon island, Lake Baikal, Russia	Larix siberica	-21.5	25.323	-5.37124	Voronin et al, 2008, Tartakovsky et al 2012		Tree ring cellulose
Olkhon island, Lake Baikal, Russia	Larix siberica	-23.268	24.37	-6.29571	Voronin et al, 2008, Tartakovsky et al 2012		Tree ring cellulose
Olkhon island, Lake Baikal, Russia	Larix siberica	-24.409	22.937	-7.68582	Voronin et al, 2008, Tartakovsky et al 2012		Tree ring cellulose
Olkhon island, Lake Baikal, Russia	Larix siberica	-24.18	23.0855	-7.54176	Voronin et al, 2008, Tartakovsky et al 2012		Tree ring cellulose
Olkhon island, Lake Baikal, Russia	Larix siberica	-23.221	24.0785	-6.57849	Voronin et al, 2008, Tartakovsky et al 2012		Tree ring cellulose
Olkhon island, Lake Baikal, Russia	Larix siberica	-23.635	24.478	-6.19095	Voronin et al, 2008, Tartakovsky et al 2012		Tree ring cellulose
Olkhon island, Lake Baikal, Russia	Larix siberica	-22.922	25.134	-5.55459	Voronin et al, 2008, Tartakovsky et al 2012		Tree ring cellulose
Olkhon island, Lake Baikal, Russia	Larix siberica	-24.38	24.291	-6.37235	Voronin et al, 2008, Tartakovsky et al 2012		Tree ring cellulose
Olkhon island, Lake Baikal, Russia	Larix siberica	-23.406	24.4815	-6.18755	Voronin et al, 2008, Tartakovsky et al 2012		Tree ring cellulose
Olkhon island, Lake Baikal, Russia	Larix siberica	-24.126	23.67	-6.97476	Voronin et al, 2008, Tartakovsky et al 2012		Tree ring cellulose
Olkhon island, Lake Baikal, Russia	Larix siberica	-23.819	23.383	-7.25317	Voronin et al, 2008, Tartakovsky et al 2012		Tree ring cellulose
Olkhon island, Lake Baikal, Russia	Larix siberica	-24.14	22.606	-8.00691	Voronin et al, 2008, Tartakovsky et al 2012		Tree ring cellulose
Olkhon island, Lake Baikal, Russia	Larix siberica	-23.887	22.8195	-7.7998	Voronin et al, 2008, Tartakovsky et al 2012		Tree ring cellulose
Olkhon island, Lake Baikal, Russia	Larix siberica	-23.851	22.5125	-8.09761	Voronin et al, 2008, Tartakovsky et al 2012		Tree ring cellulose
Olkhon island, Lake Baikal, Russia	Larix siberica	-23.558	24.035	-6.62069	Voronin et al, 2008, Tartakovsky et al 2012		Tree ring cellulose
Olkhon island, Lake Baikal, Russia	Larix siberica	-23.848	22.839	-7.78088	Voronin et al, 2008, Tartakovsky et al 2012		Tree ring cellulose
Olkhon island, Lake Baikal, Russia	Larix siberica	-23.879	23.7	-6.94566	Voronin et al, 2008, Tartakovsky et al 2012		Tree ring cellulose
Olkhon island, Lake Baikal, Russia	Larix siberica	-22.632	23.741	-6.90588	Voronin et al, 2008, Tartakovsky et al 2012		Tree ring cellulose
Olkhon island, Lake Baikal, Russia	Larix siberica	-23.407	23.5715	-7.07031	Voronin et al, 2008, Tartakovsky et al 2012		Tree ring cellulose
Olkhon island, Lake Baikal, Russia	Larix siberica	-22.865	24.4335	-6.23412	Voronin et al, 2008, Tartakovsky et al 2012		Tree ring cellulose
Olkhon island, Lake Baikal, Russia	Larix siberica	-24.177	22.9365	-7.6863	Voronin et al, 2008, Tartakovsky et al 2012		Tree ring cellulose
Olkhon island, Lake Baikal, Russia	Larix siberica	-23.683	23.151	-7.47822	Voronin et al, 2008, Tartakovsky et al 2012		Tree ring cellulose
Olkhon island, Lake Baikal, Russia	Larix siberica	-23.348	23.947	-6.70605	Voronin et al, 2008, Tartakovsky et al 2012		Tree ring cellulose
Olkhon island, Lake Baikal, Russia	Larix siberica	-23.53	23.3005	-7.3332	Voronin et al, 2008, Tartakovsky et al 2012		Tree ring cellulose
Olkhon island, Lake Baikal, Russia	Larix siberica	-22.256	23.877	-6.77396	Voronin et al, 2008, Tartakovsky et al 2012		Tree ring cellulose
Olkhon island, Lake Baikal, Russia	Larix siberica	-24.055	22.3075	-8.29647	Voronin et al, 2008, Tartakovsky et al 2012		Tree ring cellulose
Olkhon island, Lake Baikal, Russia	Larix siberica	-23.498	23.13	-7.49859	Voronin et al, 2008, Tartakovsky et al 2012		Tree ring cellulose
Olkhon island, Lake Baikal, Russia	Larix siberica	-23.808	22.8245	-7.79495	Voronin et al, 2008, Tartakovsky et al 2012		Tree ring cellulose
Olkhon island, Lake Baikal, Russia	Larix siberica	-21.541	24.1145	-6.54357	Voronin et al, 2008, Tartakovsky et al 2012		Tree ring cellulose
Olkhon island, Lake Baikal, Russia	Larix siberica	-21.087	24.427	-6.24042	Voronin et al, 2008, Tartakovsky et al 2012		Tree ring cellulose
Olkhon island, Lake Baikal, Russia	Larix siberica	-22.733	23.389	-7.24735	Voronin et al, 2008, Tartakovsky et al 2012		Tree ring cellulose
Olkhon island, Lake Baikal, Russia	Larix siberica	-23.377	23.447	-7.19108	Voronin et al, 2008, Tartakovsky et al 2012		Tree ring cellulose
Olkhon island, Lake Baikal, Russia	Larix siberica	-23.419	24.338	-6.32676	Voronin et al, 2008, Tartakovsky et al 2012		Tree ring cellulose
Olkhon island, Lake Baikal, Russia	Larix siberica	-22.975	24.359	-6.30638	Voronin et al, 2008, Tartakovsky et al 2012		Tree ring cellulose
Olkhon island, Lake Baikal, Russia	Larix siberica	-22.619	24.3365	-6.32821	Voronin et al, 2008, Tartakovsky et al 2012		Tree ring cellulose
Olkhon island, Lake Baikal, Russia	Larix siberica	-21.589	24.6245	-6.04883	Voronin et al, 2008, Tartakovsky et al 2012		Tree ring cellulose
Olkhon island, Lake Baikal, Russia	Larix siberica	-22.968	24.126	-6.53241	Voronin et al, 2008, Tartakovsky et al 2012		Tree ring cellulose
Olkhon island, Lake Baikal, Russia	Larix siberica	-22.447	23.7855	-6.86272	Voronin et al, 2008, Tartakovsky et al 2012		Tree ring cellulose
Olkhon island, Lake Baikal, Russia	Larix siberica	-23.446	23.579	-7.06303	Voronin et al, 2008, Tartakovsky et al 2012		Tree ring cellulose
Olkhon island, Lake Baikal, Russia	Larix siberica	-22.713	24.221	-6.44025	Voronin et al, 2008, Tartakovsky et al 2012		Tree ring cellulose
Olkhon island, Lake Baikal, Russia	Larix siberica	-23.028	23.4415	-7.19642	Voronin et al, 2008, Tartakovsky et al 2012		Tree ring cellulose
Olkhon island, Lake Baikal, Russia	Larix siberica	-23.883	22.1515	-8.4478	Voronin et al, 2008, Tartakovsky et al 2012		Tree ring cellulose
Olkhon island, Lake Baikal, Russia	Larix siberica	-23.606	22.812	-7.80707	Voronin et al, 2008, Tartakovsky et al 2012		Tree ring cellulose
Olkhon island, Lake Baikal, Russia	Larix siberica	-22.031	23.3755	-7.26044	Voronin et al, 2008, Tartakovsky et al 2012		Tree ring cellulose
Olkhon island, Lake Baikal, Russia	Larix siberica	-22.916	23.4325	-7.20515	Voronin et al, 2008, Tartakovsky et al 2012		Tree ring cellulose
Olkhon island, Lake Baikal, Russia	Larix siberica	-23.408	23.5465	-7.09456	Voronin et al, 2008, Tartakovsky et al 2012		Tree ring cellulose
Olkhon island, Lake Baikal, Russia	Larix siberica	-22.03	24.7525	-5.92466	Voronin et al, 2008, Tartakovsky et al 2012		Tree ring cellulose
Olkhon island, Lake Baikal, Russia	Larix siberica	-23.411	24.2445	-6.41746	Voronin et al, 2008, Tartakovsky et al 2012		Tree ring cellulose
Olkhon island, Lake Baikal, Russia	Larix siberica	-22.685	24.489	-6.18028	Voronin et al, 2008, Tartakovsky et al 2012		Tree ring cellulose
Olkhon island, Lake Baikal, Russia	Larix siberica	-22.532	24.7445	-5.93243	Voronin et al, 2008, Tartakovsky et al 2012		Tree ring cellulose
Olkhon island, Lake Baikal, Russia	Larix siberica	-21.464	24.3395	-6.3253	Voronin et al, 2008, Tartakovsky et al 2012		Tree ring cellulose
Olkhon island, Lake Baikal, Russia	Larix siberica	-23.244	23.299	-7.33465	Voronin et al, 2008, Tartakovsky et al 2012		Tree ring cellulose
Olkhon island, Lake Baikal, Russia	Larix siberica	-21.451	24.972	-5.71174	Voronin et al, 2008, Tartakovsky et al 2012		Tree ring cellulose
Olkhon island, Lake Baikal, Russia	Larix siberica	-22.636	25.036	-5.64965	Voronin et al, 2008, Tartakovsky et al 2012		Tree ring cellulose
Olkhon island, Lake Baikal, Russia	Larix siberica	-20.928	25.826	-4.8833	Voronin et al, 2008, Tartakovsky et al 2012		Tree ring cellulose
Olkhon island, Lake Baikal, Russia	Larix siberica	-21.063	26.052	-4.66407	Voronin et al, 2008, Tartakovsky et al 2012		Tree ring cellulose
Olkhon island, Lake Baikal, Russia	Larix siberica	-23.052	24.113	-6.54502	Voronin et al, 2008, Tartakovsky et al 2012		Tree ring cellulose
Olkhon island, Lake Baikal, Russia	Larix siberica	-22.996	24.126	-6.53241	Voronin et al, 2008, Tartakovsky et al 2012		Tree ring cellulose
Olkhon island, Lake Baikal, Russia	Larix siberica	-23.213	24.095	-6.56248	Voronin et al, 2008, Tartakovsky et al 2012		Tree ring cellulose
Olkhon island, Lake Baikal, Russia	Larix siberica	-22.554	23.833	-6.81664	Voronin et al, 2008, Tartakovsky et al 2012		Tree ring cellulose
Olkhon island, Lake Baikal, Russia	Larix siberica	-22.765	23.401	-7.23571	Voronin et al, 2008, Tartakovsky et al 2012		Tree ring cellulose
Olkhon island, Lake Baikal, Russia	Larix siberica	-21.733	23.958	-6.69538	Voronin et al, 2008, Tartakovsky et al 2012		Tree ring cellulose
Olkhon island, Lake Baikal, Russia	Larix siberica	-22.532		-29.9362	Voronin et al, 2008, Tartakovsky et al 2012		Tree ring cellulose
Olkhon island, Lake Baikal, Russia	Larix siberica	-22.285	23.9425	-6.71042	Voronin et al, 2008, Tartakovsky et al 2012		Tree ring cellulose
Olkhon island, Lake Baikal, Russia	Larix siberica	-24.214	22.0225	-8.57294	Voronin et al, 2008, Tartakovsky et al 2012		Tree ring cellulose
Olkhon island, Lake Baikal, Russia	Larix siberica	-22.55	23.8875	-6.76377	Voronin et al, 2008, Tartakovsky et al 2012		Tree ring cellulose
Olkhon island, Lake Baikal, Russia	Larix siberica	-22.612	24.3855	-6.28068	Voronin et al, 2008, Tartakovsky et al 2012		Tree ring cellulose
Olkhon island, Lake Baikal, Russia	Larix siberica	-22.187	23.785	-6.8632	Voronin et al, 2008, Tartakovsky et al 2012		Tree ring cellulose
Olkhon island, Lake Baikal, Russia	Larix siberica	-23.315	22.8125	-7.80659	Voronin et al, 2008, Tartakovsky et al 2012		Tree ring cellulose
Olkhon island, Lake Baikal, Russia	Larix siberica	-22.643	23.77	-6.87775	Voronin et al, 2008, Tartakovsky et al 2012		Tree ring cellulose
Olkhon island, Lake Baikal, Russia	Larix siberica	-22.896	22.418	-8.18928	Voronin et al, 2008, Tartakovsky et al 2012		Tree ring cellulose
Olkhon island, Lake Baikal, Russia	Larix siberica	-22.636	23.597	-7.04557	Voronin et al, 2008, Tartakovsky et al 2012		Tree ring cellulose
Olkhon island, Lake Baikal, Russia	Larix siberica	-23.766	22.533	-8.07772	Voronin et al, 2008, Tartakovsky et al 2012		Tree ring cellulose
Olkhon island, Lake Baikal, Russia	Larix siberica	-22.954	22.9115	-7.71055	Voronin et al, 2008, Tartakovsky et al 2012		Tree ring cellulose
Olkhon island, Lake Baikal, Russia	Larix siberica	-23.396	21.944	-8.64909	Voronin et al, 2008, Tartakovsky et al 2012		Tree ring cellulose
Olkhon island, Lake Baikal, Russia	Larix siberica	-22.205	23.752	-6.89521	Voronin et al, 2008, Tartakovsky et al 2012		Tree ring cellulose
Olkhon island, Lake Baikal, Russia	Larix siberica	-23.111	23.372	-7.26384	Voronin et al, 2008, Tartakovsky et al 2012		Tree ring cellulose
Olkhon island, Lake Baikal, Russia	Larix siberica	-22.742	23.352	-7.28324	Voronin et al, 2008, Tartakovsky et al 2012		Tree ring cellulose
Olkhon island, Lake Baikal, Russia	Larix siberica	-21.612	23.8505	-6.79966	Voronin et al, 2008, Tartakovsky et al 2012		Tree ring cellulose
Olkhon island, Lake Baikal, Russia	Larix siberica	-23.168	23.3665	-7.26917	Voronin et al, 2008, Tartakovsky et al 2012		Tree ring cellulose
Olkhon island, Lake Baikal, Russia	Larix siberica	-22.824	24.4545	-6.21374	Voronin et al, 2008, Tartakovsky et al 2012		Tree ring cellulose
Olkhon island, Lake Baikal, Russia	Larix siberica	-22.998	23.36	-7.27548	Voronin et al, 2008, Tartakovsky et al 2012		Tree ring cellulose
Olkhon island, Lake Baikal, Russia	Larix siberica	-21.092	23.24	-7.39189	Voronin et al, 2008, Tartakovsky et al 2012		Tree ring cellulose
Olkhon island, Lake Baikal, Russia	Larix siberica	-22.624	23.5505	-7.09068	Voronin et al, 2008, Tartakovsky et al 2012		Tree ring cellulose
Olkhon island, Lake Baikal, Russia	Larix siberica	-20.632	23.8195	-6.82973	Voronin et al, 2008, Tartakovsky et al 2012		Tree ring cellulose
Olkhon island, Lake Baikal, Russia	Larix siberica	-22.767	22.9115	-7.71055	Voronin et al, 2008, Tartakovsky et al 2012		Tree ring cellulose
Olkhon island, Lake Baikal, Russia	Larix siberica	-23.343	22.5835	-8.02873	Voronin et al, 2008, Tartakovsky et al 2012		Tree ring cellulose
Olkhon island, Lake Baikal, Russia	Larix siberica	-22.661	22.773	-7.84491	Voronin et al, 2008, Tartakovsky et al 2012		Tree ring cellulose
Olkhon island, Lake Baikal, Russia	Larix siberica	-23.057	22.2425	-8.35953	Voronin et al, 2008, Tartakovsky et al 2012		Tree ring cellulose
Olkhon island, Lake Baikal, Russia	Larix siberica	-22.652	23.5295	-7.11105	Voronin et al, 2008, Tartakovsky et al 2012		Tree ring cellulose
Olkhon island, Lake Baikal, Russia	Larix siberica	-22.066	22.6155	-7.99769	Voronin et al, 2008, Tartakovsky et al 2012		Tree ring cellulose
Olkhon island, Lake Baikal, Russia	Larix siberica	-22.061	23.639	-7.00483	Voronin et al, 2008, Tartakovsky et al 2012		Tree ring cellulose
Olkhon island, Lake Baikal, Russia	Larix siberica	-21.762	23.137	-7.4918	Voronin et al, 2008, Tartakovsky et al 2012		Tree ring cellulose
Olkhon island, Lake Baikal, Russia	Larix siberica	-22.452	23.3405	-7.29439	Voronin et al, 2008, Tartakovsky et al 2012		Tree ring cellulose
Olkhon island, Lake Baikal, Russia	Larix siberica	-22.197	24.0465	-6.60953	Voronin et al, 2008, Tartakovsky et al 2012		Tree ring cellulose
Olkhon island, Lake Baikal, Russia	Larix siberica	-22.429	23.581	-7.06109	Voronin et al, 2008, Tartakovsky et al 2012		Tree ring cellulose
Olkhon island, Lake Baikal, Russia	Larix siberica	-22.565	24.266	-6.3966	Voronin et al, 2008, Tartakovsky et al 2012		Tree ring cellulose
Olkhon island, Lake Baikal, Russia	Larix siberica	-23.315	22.953	-7.67029	Voronin et al, 2008, Tartakovsky et al 2012		Tree ring cellulose
Olkhon island, Lake Baikal, Russia	Larix siberica	-22.817	23.0805	-7.54661	Voronin et al, 2008, Tartakovsky et al 2012		Tree ring cellulose
Olkhon island, Lake Baikal, Russia	Larix siberica	-23.088	21.8335	-8.75628	Voronin et al, 2008, Tartakovsky et al 2012		Tree ring cellulose
Olkhon island, Lake Baikal, Russia	Larix siberica	-21.308	23.697	-6.94857	Voronin et al, 2008, Tartakovsky et al 2012		Tree ring cellulose
Olkhon island, Lake Baikal, Russia	Larix siberica	-22.016	21.675	-8.91004	Voronin et al, 2008, Tartakovsky et al 2012		Tree ring cellulose
Olkhon island, Lake Baikal, Russia	Larix siberica	-22.373	23.43	-7.20757	Voronin et al, 2008, Tartakovsky et al 2012		Tree ring cellulose
Olkhon island, Lake Baikal, Russia	Larix siberica	-23.045	21.6395	-8.94447	Voronin et al, 2008, Tartakovsky et al 2012		Tree ring cellulose
Olkhon island, Lake Baikal, Russia	Larix siberica	-22.183	22.3305	-8.27416	Voronin et al, 2008, Tartakovsky et al 2012		Tree ring cellulose
Olkhon island, Lake Baikal, Russia	Larix siberica	-22.232	22.374	-8.23196	Voronin et al, 2008, Tartakovsky et al 2012		Tree ring cellulose
Olkhon island, Lake Baikal, Russia	Larix siberica	-23.194	21.2655	-9.30728	Voronin et al, 2008, Tartakovsky et al 2012		Tree ring cellulose
Olkhon island, Lake Baikal, Russia	Larix siberica	-21.482	23.159	-7.47046	Voronin et al, 2008, Tartakovsky et al 2012		Tree ring cellulose
Olkhon island, Lake Baikal, Russia	Larix siberica	-23.172	22.2345	-8.36729	Voronin et al, 2008, Tartakovsky et al 2012		Tree ring cellulose
Olkhon island, Lake Baikal, Russia	Larix siberica	-22.228	21.657	-8.9275	Voronin et al, 2008, Tartakovsky et al 2012		Tree ring cellulose
Olkhon island, Lake Baikal, Russia	Larix siberica	-21.739	23.3425	-7.29245	Voronin et al, 2008, Tartakovsky et al 2012		Tree ring cellulose
Olkhon island, Lake Baikal, Russia	Larix siberica	-21.624	22.605	-8.00788	Voronin et al, 2008, Tartakovsky et al 2012		Tree ring cellulose
Olkhon island, Lake Baikal, Russia	Larix siberica	-22.714	21.5995	-8.98328	Voronin et al, 2008, Tartakovsky et al 2012		Tree ring cellulose
Olkhon island, Lake Baikal, Russia	Larix siberica	-23.155	22.3215	-8.28289	Voronin et al, 2008, Tartakovsky et al 2012		Tree ring cellulose
Olkhon island, Lake Baikal, Russia	Larix siberica	-23.3	21.5015	-9.07834	Voronin et al, 2008, Tartakovsky et al 2012		Tree ring cellulose
Olkhon island, Lake Baikal, Russia	Larix siberica	-22.089	23.4295	-7.20806	Voronin et al, 2008, Tartakovsky et al 2012		Tree ring cellulose
Olkhon island, Lake Baikal, Russia	Larix siberica	-22.49	22.5235	-8.08694	Voronin et al, 2008, Tartakovsky et al 2012		Tree ring cellulose
Olkhon island, Lake Baikal, Russia	Larix siberica	-22.721	22.6855	-7.92979	Voronin et al, 2008, Tartakovsky et al 2012		Tree ring cellulose
Olkhon island, Lake Baikal, Russia	Larix siberica	-22.327	24.302	-6.36168	Voronin et al, 2008, Tartakovsky et al 2012		Tree ring cellulose
Olkhon island, Lake Baikal, Russia	Larix siberica	-22.942	23.7125	-6.93353	Voronin et al, 2008, Tartakovsky et al 2012		Tree ring cellulose
Olkhon island, Lake Baikal, Russia	Larix siberica	-22.298	24.0555	-6.6008	Voronin et al, 2008, Tartakovsky et al 2012		Tree ring cellulose
Olkhon island, Lake Baikal, Russia	Larix siberica	-20.206	25.493	-5.20633	Voronin et al, 2008, Tartakovsky et al 2012		Tree ring cellulose
Olkhon island, Lake Baikal, Russia	Larix siberica	-22.574	23.96	-6.69344	Voronin et al, 2008, Tartakovsky et al 2012		Tree ring cellulose
Olkhon island, Lake Baikal, Russia	Larix siberica	-22.901	23.1725	-7.45737	Voronin et al, 2008, Tartakovsky et al 2012		Tree ring cellulose
Olkhon island, Lake Baikal, Russia	Larix siberica	-21.953	24.147	-6.51204	Voronin et al, 2008, Tartakovsky et al 2012		Tree ring cellulose
Olkhon island, Lake Baikal, Russia	Larix siberica	-20.371	24.7825	-5.89556	Voronin et al, 2008, Tartakovsky et al 2012		Tree ring cellulose
Olkhon island, Lake Baikal, Russia	Larix siberica	-20.618	22.9335	-7.68921	Voronin et al, 2008, Tartakovsky et al 2012		Tree ring cellulose
Olkhon island, Lake Baikal, Russia	Larix siberica	-21.442	23.0285	-7.59705	Voronin et al, 2008, Tartakovsky et al 2012		Tree ring cellulose
Olkhon island, Lake Baikal, Russia	Larix siberica	-22.443	23.033	-7.59269	Voronin et al, 2008, Tartakovsky et al 2012		Tree ring cellulose
Olkhon island, Lake Baikal, Russia	Larix siberica	-22.036	23.2075	-7.42341	Voronin et al, 2008, Tartakovsky et al 2012		Tree ring cellulose
Olkhon island, Lake Baikal, Russia	Larix siberica	-21.899	24.4955	-6.17397	Voronin et al, 2008, Tartakovsky et al 2012		Tree ring cellulose
Olkhon island, Lake Baikal, Russia	Larix siberica	-21.542	24.345	-6.31997	Voronin et al, 2008, Tartakovsky et al 2012		Tree ring cellulose
Olkhon island, Lake Baikal, Russia	Larix siberica	-22.625	22.1615	-8.4381	Voronin et al, 2008, Tartakovsky et al 2012		Tree ring cellulose
Olkhon island, Lake Baikal, Russia	Larix siberica	-22.053	23.803	-6.84574	Voronin et al, 2008, Tartakovsky et al 2012		Tree ring cellulose
Olkhon island, Lake Baikal, Russia	Larix siberica	-22.989	23.8015	-6.8472	Voronin et al, 2008, Tartakovsky et al 2012		Tree ring cellulose
Olkhon island, Lake Baikal, Russia	Larix siberica	-22.405	22.851	-7.76924	Voronin et al, 2008, Tartakovsky et al 2012		Tree ring cellulose
Olkhon island, Lake Baikal, Russia	Larix siberica	-21.794	23.4557	-7.1826	Voronin et al, 2008, Tartakovsky et al 2012		Tree ring cellulose
Olkhon island, Lake Baikal, Russia	Larix siberica	-22.337	22.3395	-8.26543	Voronin et al, 2008, Tartakovsky et al 2012		Tree ring cellulose
Olkhon island, Lake Baikal, Russia	Larix siberica	-22.183	23.1755	-7.45446	Voronin et al, 2008, Tartakovsky et al 2012		Tree ring cellulose
Olkhon island, Lake Baikal, Russia	Larix siberica	-23.082	21.9755	-8.61853	Voronin et al, 2008, Tartakovsky et al 2012		Tree ring cellulose
Olkhon island, Lake Baikal, Russia	Larix siberica	-22.098	24.156	-6.50331	Voronin et al, 2008, Tartakovsky et al 2012		Tree ring cellulose
Olkhon island, Lake Baikal, Russia	Larix siberica	-21.927	23.73	-6.91656	Voronin et al, 2008, Tartakovsky et al 2012		Tree ring cellulose
Olkhon island, Lake Baikal, Russia	Larix siberica	-22.806	23.6425	-7.00144	Voronin et al, 2008, Tartakovsky et al 2012		Tree ring cellulose
Olkhon island, Lake Baikal, Russia	Larix siberica	-23.058	21.3045	-9.26944	Voronin et al, 2008, Tartakovsky et al 2012		Tree ring cellulose
Olkhon island, Lake Baikal, Russia	Larix siberica	-22.374	22.339	-8.26591	Voronin et al, 2008, Tartakovsky et al 2012		Tree ring cellulose
Olkhon island, Lake Baikal, Russia	Larix siberica	-22.234	22.97	-7.6538	Voronin et al, 2008, Tartakovsky et al 2012		Tree ring cellulose
Olkhon island, Lake Baikal, Russia	Larix siberica	-21.38	24.3148	-6.34931	Voronin et al, 2008, Tartakovsky et al 2012		Tree ring cellulose
Olkhon island, Lake Baikal, Russia	Larix siberica	-22.403	24.607	-6.06581	Voronin et al, 2008, Tartakovsky et al 2012		Tree ring cellulose
Olkhon island, Lake Baikal, Russia	Larix siberica	-22.361	23.7568	-6.89061	Voronin et al, 2008, Tartakovsky et al 2012		Tree ring cellulose
Olkhon island, Lake Baikal, Russia	Larix siberica	-22.844	23.4475	-7.1906	Voronin et al, 2008, Tartakovsky et al 2012		Tree ring cellulose
Olkhon island, Lake Baikal, Russia	Larix siberica	-23.025	23.0615	-7.56504	Voronin et al, 2008, Tartakovsky et al 2012		Tree ring cellulose
Olkhon island, Lake Baikal, Russia	Larix siberica	-22.533	23.547	-7.09408	Voronin et al, 2008, Tartakovsky et al 2012		Tree ring cellulose
Olkhon island, Lake Baikal, Russia	Larix siberica	-23.678	23.0845	-7.54273	Voronin et al, 2008, Tartakovsky et al 2012		Tree ring cellulose
Olkhon island, Lake Baikal, Russia	Larix siberica	-22.422	23.441	-7.1969	Voronin et al, 2008, Tartakovsky et al 2012		Tree ring cellulose
Olkhon island, Lake Baikal, Russia	Larix siberica	-22.96	22.0445	-8.5516	Voronin et al, 2008, Tartakovsky et al 2012		Tree ring cellulose
Olkhon island, Lake Baikal, Russia	Larix siberica	-23.012	24.1773	-6.48269	Voronin et al, 2008, Tartakovsky et al 2012		Tree ring cellulose
Olkhon island, Lake Baikal, Russia	Larix siberica	-23.518	24.1092	-6.54866	Voronin et al, 2008, Tartakovsky et al 2012		Tree ring cellulose
Olkhon island, Lake Baikal, Russia	Larix siberica	-23.173	23.559	-7.08244	Voronin et al, 2008, Tartakovsky et al 2012		Tree ring cellulose
Olkhon island, Lake Baikal, Russia	Larix siberica	-22.629	24.278	-6.38496	Voronin et al, 2008, Tartakovsky et al 2012		Tree ring cellulose
Olkhon island, Lake Baikal, Russia	Larix siberica	-22.566	23.569	-7.07274	Voronin et al, 2008, Tartakovsky et al 2012		Tree ring cellulose
Olkhon island, Lake Baikal, Russia	Larix siberica	-20.916	23.7465	-6.90055	Voronin et al, 2008, Tartakovsky et al 2012		Tree ring cellulose
Olkhon island, Lake Baikal, Russia	Larix siberica	-20.844	23.769	-6.87872	Voronin et al, 2008, Tartakovsky et al 2012		Tree ring cellulose
Olkhon island, Lake Baikal, Russia	Larix siberica	-21.161	25.0135	-5.67148	Voronin et al, 2008, Tartakovsky et al 2012		Tree ring cellulose
Olkhon island, Lake Baikal, Russia	Larix siberica	-20.314	23.9365	-6.71624	Voronin et al, 2008, Tartakovsky et al 2012		Tree ring cellulose
Olkhon island, Lake Baikal, Russia	Larix siberica	-23.452	22.6655	-7.94919	Voronin et al, 2008, Tartakovsky et al 2012		Tree ring cellulose
Olkhon island, Lake Baikal, Russia	Larix siberica	-23.104	24.1865	-6.47372	Voronin et al, 2008, Tartakovsky et al 2012		Tree ring cellulose
Olkhon island, Lake Baikal, Russia	Larix siberica	-21.896	24.5525	-6.11868	Voronin et al, 2008, Tartakovsky et al 2012		Tree ring cellulose
Olkhon island, Lake Baikal, Russia	Larix siberica	-22.76	23.5185	-7.12172	Voronin et al, 2008, Tartakovsky et al 2012		Tree ring cellulose
Olkhon island, Lake Baikal, Russia	Larix siberica	-22.821	22.7675	-7.85024	Voronin et al, 2008, Tartakovsky et al 2012		Tree ring cellulose
Olkhon island, Lake Baikal, Russia	Larix siberica	-22.706	21.137	-9.43193	Voronin et al, 2008, Tartakovsky et al 2012		Tree ring cellulose
Olkhon island, Lake Baikal, Russia	Larix siberica	-23.089	22.3115	-8.29259	Voronin et al, 2008, Tartakovsky et al 2012		Tree ring cellulose
Olkhon island, Lake Baikal, Russia	Larix siberica	-21.799	23.5465	-7.09456	Voronin et al, 2008, Tartakovsky et al 2012		Tree ring cellulose
Olkhon island, Lake Baikal, Russia	Larix siberica	-21.68	24.3475	-6.31754	Voronin et al, 2008, Tartakovsky et al 2012		Tree ring cellulose
Olkhon island, Lake Baikal, Russia	Larix siberica	-21.692	22.445	-8.16309	Voronin et al, 2008, Tartakovsky et al 2012		Tree ring cellulose
Olkhon island, Lake Baikal, Russia	Larix siberica	-23.085	22.4495	-8.15872	Voronin et al, 2008, Tartakovsky et al 2012		Tree ring cellulose
Olkhon island, Lake Baikal, Russia	Larix siberica	-22.657	22.984	-7.64022	Voronin et al, 2008, Tartakovsky et al 2012		Tree ring cellulose
Olkhon island, Lake Baikal, Russia	Larix siberica	-23.018	22.8455	-7.77458	Voronin et al, 2008, Tartakovsky et al 2012		Tree ring cellulose
Olkhon island, Lake Baikal, Russia	Larix siberica	-23.146	22.8845	-7.73674	Voronin et al, 2008, Tartakovsky et al 2012		Tree ring cellulose
Olkhon island, Lake Baikal, Russia	Larix siberica	-22.392	22.857	-7.76342	Voronin et al, 2008, Tartakovsky et al 2012		Tree ring cellulose
Olkhon island, Lake Baikal, Russia	Larix siberica	-22.673	22.4075	-8.19946	Voronin et al, 2008, Tartakovsky et al 2012		Tree ring cellulose
Olkhon island, Lake Baikal, Russia	Larix siberica	-20.924	24.4545	-6.21374	Voronin et al, 2008, Tartakovsky et al 2012		Tree ring cellulose
Olkhon island, Lake Baikal, Russia	Larix siberica	-21.128	24.26	-6.40242	Voronin et al, 2008, Tartakovsky et al 2012		Tree ring cellulose
Olkhon island, Lake Baikal, Russia	Larix siberica	-21.676	25.483	-5.21603	Voronin et al, 2008, Tartakovsky et al 2012		Tree ring cellulose
Olkhon island, Lake Baikal, Russia	Larix siberica	-22.956	24.0758	-6.58106	Voronin et al, 2008, Tartakovsky et al 2012		Tree ring cellulose
Olkhon island, Lake Baikal, Russia	Larix siberica	-22.859	23.7575	-6.8899	Voronin et al, 2008, Tartakovsky et al 2012		Tree ring cellulose
Olkhon island, Lake Baikal, Russia	Larix siberica	-22.231	23.5866	-7.05566	Voronin et al, 2008, Tartakovsky et al 2012		Tree ring cellulose
Olkhon island, Lake Baikal, Russia	Larix siberica	-23.333	22.2542	-8.34815	Voronin et al, 2008, Tartakovsky et al 2012		Tree ring cellulose
Olkhon island, Lake Baikal, Russia	Larix siberica	-23.175	22.4752	-8.1338	Voronin et al, 2008, Tartakovsky et al 2012		Tree ring cellulose
Olkhon island, Lake Baikal, Russia	Larix siberica	-22.232	23.3473	-7.28779	Voronin et al, 2008, Tartakovsky et al 2012		Tree ring cellulose
Olkhon island, Lake Baikal, Russia	Larix siberica	-23.291	23.4221	-7.21523	Voronin et al, 2008, Tartakovsky et al 2012		Tree ring cellulose
Olkhon island, Lake Baikal, Russia	Larix siberica	-23.862	22.8323	-7.78735	Voronin et al, 2008, Tartakovsky et al 2012		Tree ring cellulose
Olkhon island, Lake Baikal, Russia	Larix siberica	-23.283	22.841	-7.77892	Voronin et al, 2008, Tartakovsky et al 2012		Tree ring cellulose
Olkhon island, Lake Baikal, Russia	Larix siberica	-23.465	21.8505	-8.7398	Voronin et al, 2008, Tartakovsky et al 2012		Tree ring cellulose
Olkhon island, Lake Baikal, Russia	Larix siberica	-23.646	22.0819	-8.51535	Voronin et al, 2008, Tartakovsky et al 2012		Tree ring cellulose
Olkhon island, Lake Baikal, Russia	Larix siberica	-23.913	22.9067	-7.71525	Voronin et al, 2008, Tartakovsky et al 2012		Tree ring cellulose
Olkhon island, Lake Baikal, Russia	Larix siberica	-24.248	22.3651	-8.24058	Voronin et al, 2008, Tartakovsky et al 2012		Tree ring cellulose
Olkhon island, Lake Baikal, Russia	Larix siberica	-22.361	24.2892	-6.37405	Voronin et al, 2008, Tartakovsky et al 2012		Tree ring cellulose
Olkhon island, Lake Baikal, Russia	Larix siberica	-22.549	23.243	-7.38894	Voronin et al, 2008, Tartakovsky et al 2012		Tree ring cellulose
Olkhon island, Lake Baikal, Russia	Larix siberica	-23.191	22.7675	-7.85024	Voronin et al, 2008, Tartakovsky et al 2012		Tree ring cellulose
Olkhon island, Lake Baikal, Russia	Larix siberica	-23.037	23.183	-7.44722	Voronin et al, 2008, Tartakovsky et al 2012		Tree ring cellulose
Olkhon island, Lake Baikal, Russia	Larix siberica	-22.575	24.1264	-6.532	Voronin et al, 2008, Tartakovsky et al 2012		Tree ring cellulose
Olkhon island, Lake Baikal, Russia	Larix siberica	-22.45	22.9159	-7.7063	Voronin et al, 2008, Tartakovsky et al 2012		Tree ring cellulose
Olkhon island, Lake Baikal, Russia	Larix siberica	-22.936	22.7073	-7.9086	Voronin et al, 2008, Tartakovsky et al 2012		Tree ring cellulose
Olkhon island, Lake Baikal, Russia	Larix siberica	-23.18	22.4677	-8.14105	Voronin et al, 2008, Tartakovsky et al 2012		Tree ring cellulose
Olkhon island, Lake Baikal, Russia	Larix siberica	-22.937	22.9532	-7.67012	Voronin et al, 2008, Tartakovsky et al 2012		Tree ring cellulose
Olkhon island, Lake Baikal, Russia	Larix siberica	-22.888	24.0213	-6.63397	Voronin et al, 2008, Tartakovsky et al 2012		Tree ring cellulose
Olkhon island, Lake Baikal, Russia	Larix siberica	-23.86	22.3994	-8.20729	Voronin et al, 2008, Tartakovsky et al 2012		Tree ring cellulose
Olkhon island, Lake Baikal, Russia	Larix siberica	-23.321	23.3796	-7.2565	Voronin et al, 2008, Tartakovsky et al 2012		Tree ring cellulose
Olkhon island, Lake Baikal, Russia	Larix siberica	-24.171	22.294	-8.30955	Voronin et al, 2008, Tartakovsky et al 2012		Tree ring cellulose
Olkhon island, Lake Baikal, Russia	Larix siberica	-22.866	23.4081	-7.22877	Voronin et al, 2008, Tartakovsky et al 2012		Tree ring cellulose
Olkhon island, Lake Baikal, Russia	Larix siberica	-22.399	23.5233	-7.11709	Voronin et al, 2008, Tartakovsky et al 2012		Tree ring cellulose
Olkhon island, Lake Baikal, Russia	Larix siberica	-22.125	22.4281	-8.17951	Voronin et al, 2008, Tartakovsky et al 2012		Tree ring cellulose
Olkhon island, Lake Baikal, Russia	Larix siberica	-23.046	22.0912	-8.5063	Voronin et al, 2008, Tartakovsky et al 2012		Tree ring cellulose
Olkhon island, Lake Baikal, Russia	Larix siberica	-23.581	22.6987	-7.91694	Voronin et al, 2008, Tartakovsky et al 2012		Tree ring cellulose
Olkhon island, Lake Baikal, Russia	Larix siberica	-22.507	23.938	-6.71475	Voronin et al, 2008, Tartakovsky et al 2012		Tree ring cellulose
Olkhon island, Lake Baikal, Russia	Larix siberica	-22.68	24.1162	-6.54196	Voronin et al, 2008, Tartakovsky et al 2012		Tree ring cellulose
Olkhon island, Lake Baikal, Russia	Larix siberica	-21.707	23.4586	-7.17981	Voronin et al, 2008, Tartakovsky et al 2012		Tree ring cellulose
Olkhon island, Lake Baikal, Russia	Larix siberica	-22.636	23.2114	-7.41962	Voronin et al, 2008, Tartakovsky et al 2012		Tree ring cellulose
Olkhon island, Lake Baikal, Russia	Larix siberica	-22.614	23.8182	-6.83099	Voronin et al, 2008, Tartakovsky et al 2012		Tree ring cellulose
Olkhon island, Lake Baikal, Russia	Larix siberica	-22.831	23.0473	-7.57879	Voronin et al, 2008, Tartakovsky et al 2012		Tree ring cellulose
Olkhon island, Lake Baikal, Russia	Larix siberica	-23.028	22.7515	-7.8658	Voronin et al, 2008, Tartakovsky et al 2012		Tree ring cellulose
Olkhon island, Lake Baikal, Russia	Larix siberica	-22.922	24.0276	-6.62788	Voronin et al, 2008, Tartakovsky et al 2012		Tree ring cellulose
Olkhon island, Lake Baikal, Russia	Larix siberica	-22.901	23.8387	-6.8111	Voronin et al, 2008, Tartakovsky et al 2012		Tree ring cellulose
Olkhon island, Lake Baikal, Russia	Larix siberica	-22.488	23.8731	-6.77775	Voronin et al, 2008, Tartakovsky et al 2012		Tree ring cellulose
Olkhon island, Lake Baikal, Russia	Larix siberica	-23.373	23.0999	-7.52781	Voronin et al, 2008, Tartakovsky et al 2012		Tree ring cellulose
Olkhon island, Lake Baikal, Russia	Larix siberica	-22.885	24.6113	-6.06159	Voronin et al, 2008, Tartakovsky et al 2012		Tree ring cellulose
Olkhon island, Lake Baikal, Russia	Larix siberica	-22.852	23.6867	-6.95855	Voronin et al, 2008, Tartakovsky et al 2012		Tree ring cellulose
Olkhon island, Lake Baikal, Russia	Larix siberica	-22.629	23.3266	-7.30788	Voronin et al, 2008, Tartakovsky et al 2012		Tree ring cellulose
Olkhon island, Lake Baikal, Russia	Larix siberica	-23.515	22.724	-7.89244	Voronin et al, 2008, Tartakovsky et al 2012		Tree ring cellulose
Olkhon island, Lake Baikal, Russia	Larix siberica	-23.943	22.2302	-8.37147	Voronin et al, 2008, Tartakovsky et al 2012		Tree ring cellulose
Olkhon island, Lake Baikal, Russia	Larix siberica	-23.457	22.1143	-8.48387	Voronin et al, 2008, Tartakovsky et al 2012		Tree ring cellulose
Olkhon island, Lake Baikal, Russia	Larix siberica	-22.795	22.6534	-7.96089	Voronin et al, 2008, Tartakovsky et al 2012		Tree ring cellulose
Olkhon island, Lake Baikal, Russia	Larix siberica	-23.405	22.3046	-8.29932	Voronin et al, 2008, Tartakovsky et al 2012		Tree ring cellulose
Olkhon island, Lake Baikal, Russia	Larix siberica	-23.593	22.3973	-8.20938	Voronin et al, 2008, Tartakovsky et al 2012		Tree ring cellulose
Olkhon island, Lake Baikal, Russia	Larix siberica	-23.226	23.0217	-7.60361	Voronin et al, 2008, Tartakovsky et al 2012		Tree ring cellulose
Olkhon island, Lake Baikal, Russia	Larix siberica	-23.457	22.4945	-8.11504	Voronin et al, 2008, Tartakovsky et al 2012		Tree ring cellulose
Olkhon island, Lake Baikal, Russia	Larix siberica	-23.297	23.4253	-7.21211	Voronin et al, 2008, Tartakovsky et al 2012		Tree ring cellulose
Olkhon island, Lake Baikal, Russia	Larix siberica	-23.874	22.9547	-7.66866	Voronin et al, 2008, Tartakovsky et al 2012		Tree ring cellulose
Olkhon island, Lake Baikal, Russia	Larix siberica	-23.994	22.3439	-8.26115	Voronin et al, 2008, Tartakovsky et al 2012		Tree ring cellulose
Olkhon island, Lake Baikal, Russia	Larix siberica	-23.92	22.9177	-7.70453	Voronin et al, 2008, Tartakovsky et al 2012		Tree ring cellulose
Olkhon island, Lake Baikal, Russia	Larix siberica	-24.356	21.6385	-8.94544	Voronin et al, 2008, Tartakovsky et al 2012		Tree ring cellulose
Olkhon island, Lake Baikal, Russia	Larix siberica	-23.328	23.431	-7.20664	Voronin et al, 2008, Tartakovsky et al 2012		Tree ring cellulose
Olkhon island, Lake Baikal, Russia	Larix siberica	-23.984	23.5838	-7.05833	Voronin et al, 2008, Tartakovsky et al 2012		Tree ring cellulose
Olkhon island, Lake Baikal, Russia	Larix siberica	-23.757	24.2774	-6.38559	Voronin et al, 2008, Tartakovsky et al 2012		Tree ring cellulose
Olkhon island, Lake Baikal, Russia	Larix siberica	-23.9	24.4353	-6.23239	Voronin et al, 2008, Tartakovsky et al 2012		Tree ring cellulose
Olkhon island, Lake Baikal, Russia	Larix siberica	-23.662	24.3259	-6.33853	Voronin et al, 2008, Tartakovsky et al 2012		Tree ring cellulose
Olkhon island, Lake Baikal, Russia	Larix siberica	-23.314	24.1751	-6.48477	Voronin et al, 2008, Tartakovsky et al 2012		Tree ring cellulose
Olkhon island, Lake Baikal, Russia	Larix siberica	-22.618	25.449	-5.24898	Voronin et al, 2008, Tartakovsky et al 2012		Tree ring cellulose
Olkhon island, Lake Baikal, Russia	Larix siberica	-23.863	24.3893	-6.277	Voronin et al, 2008, Tartakovsky et al 2012		Tree ring cellulose
Olkhon island, Lake Baikal, Russia	Larix siberica	-22.537	24.3325	-6.33205	Voronin et al, 2008, Tartakovsky et al 2012		Tree ring cellulose
Olkhon island, Lake Baikal, Russia	Larix siberica	-24.022	24.7151	-5.96092	Voronin et al, 2008, Tartakovsky et al 2012		Tree ring cellulose
Olkhon island, Lake Baikal, Russia	Larix siberica	-22.678	25.495	-5.20435	Voronin et al, 2008, Tartakovsky et al 2012		Tree ring cellulose
Olkhon island, Lake Baikal, Russia	Larix siberica	-23.063	24.8906	-5.79074	Voronin et al, 2008, Tartakovsky et al 2012		Tree ring cellulose
Olkhon island, Lake Baikal, Russia	Larix siberica	-23.717	23.5834	-7.05877	Voronin et al, 2008, Tartakovsky et al 2012		Tree ring cellulose
Olkhon island, Lake Baikal, Russia	Larix siberica	-24.032	23.504	-7.13581	Voronin et al, 2008, Tartakovsky et al 2012		Tree ring cellulose
Olkhon island, Lake Baikal, Russia	Larix siberica	-24.261	22.7206	-7.89577	Voronin et al, 2008, Tartakovsky et al 2012		Tree ring cellulose
Olkhon island, Lake Baikal, Russia	Larix siberica	-23.541	23.7058	-6.94001	Voronin et al, 2008, Tartakovsky et al 2012		Tree ring cellulose
Olkhon island, Lake Baikal, Russia	Larix siberica	-23.092	24.0557	-6.60057	Voronin et al, 2008, Tartakovsky et al 2012		Tree ring cellulose
Olkhon island, Lake Baikal, Russia	Larix siberica	-22.892	24.6369	-6.03678	Voronin et al, 2008, Tartakovsky et al 2012		Tree ring cellulose
Olkhon island, Lake Baikal, Russia	Larix siberica	-23.085	22.6661	-7.94859	Voronin et al, 2008, Tartakovsky et al 2012		Tree ring cellulose
Olkhon island, Lake Baikal, Russia	Larix siberica	-23.455	23.1407	-7.48821	Voronin et al, 2008, Tartakovsky et al 2012		Tree ring cellulose
Olkhon island, Lake Baikal, Russia	Larix siberica	-24.291	23.6149	-7.02817	Voronin et al, 2008, Tartakovsky et al 2012		Tree ring cellulose
Olkhon island, Lake Baikal, Russia	Larix siberica	-23.104	24.0002	-6.65444	Voronin et al, 2008, Tartakovsky et al 2012		Tree ring cellulose
Olkhon island, Lake Baikal, Russia	Larix siberica	-23.735	24.019	-6.63625	Voronin et al, 2008, Tartakovsky et al 2012		Tree ring cellulose
Olkhon island, Lake Baikal, Russia	Larix siberica	-23.374	23.5148	-7.12527	Voronin et al, 2008, Tartakovsky et al 2012		Tree ring cellulose
Olkhon island, Lake Baikal, Russia	Larix siberica	-23.838	23.9612	-6.69226	Voronin et al, 2008, Tartakovsky et al 2012		Tree ring cellulose
Olkhon island, Lake Baikal, Russia	Larix siberica	-22.962	25.6631	-5.04132	Voronin et al, 2008, Tartakovsky et al 2012		Tree ring cellulose
Olkhon island, Lake Baikal, Russia	Larix siberica	-23.615	24.436	-6.23171	Voronin et al, 2008, Tartakovsky et al 2012		Tree ring cellulose
Olkhon island, Lake Baikal, Russia	Larix siberica	-24.164	22.9742	-7.64972	Voronin et al, 2008, Tartakovsky et al 2012		Tree ring cellulose
Olkhon island, Lake Baikal, Russia	Larix siberica	-23.906	23.9872	-6.66702	Voronin et al, 2008, Tartakovsky et al 2012		Tree ring cellulose
Olkhon island, Lake Baikal, Russia	Larix siberica	-24.58	22.7546	-7.86274	Voronin et al, 2008, Tartakovsky et al 2012		Tree ring cellulose
Olkhon island, Lake Baikal, Russia	Larix siberica	-24.56	22.9925	-7.63198	Voronin et al, 2008, Tartakovsky et al 2012		Tree ring cellulose
Olkhon island, Lake Baikal, Russia	Larix siberica	-24.339	22.7068	-7.90916	Voronin et al, 2008, Tartakovsky et al 2012		Tree ring cellulose
Olkhon island, Lake Baikal, Russia	Larix siberica	-22.527	24.1915	-6.46885	Voronin et al, 2008, Tartakovsky et al 2012		Tree ring cellulose
Olkhon island, Lake Baikal, Russia	Larix siberica	-23.195	24.2034	-6.45733	Voronin et al, 2008, Tartakovsky et al 2012		Tree ring cellulose
Olkhon island, Lake Baikal, Russia	Larix siberica	-24.305	24.2053	-6.4555	Voronin et al, 2008, Tartakovsky et al 2012		Tree ring cellulose
Olkhon island, Lake Baikal, Russia	Larix siberica	-23.987	23.5712	-7.07064	Voronin et al, 2008, Tartakovsky et al 2012		Tree ring cellulose
Olkhon island, Lake Baikal, Russia	Larix siberica	-24.315	23.7236	-6.92276	Voronin et al, 2008, Tartakovsky et al 2012		Tree ring cellulose
Olkhon island, Lake Baikal, Russia	Larix siberica	-23.521	23.0002	-7.62448	Voronin et al, 2008, Tartakovsky et al 2012		Tree ring cellulose
Olkhon island, Lake Baikal, Russia	Larix siberica	-24.227	22.7471	-7.87002	Voronin et al, 2008, Tartakovsky et al 2012		Tree ring cellulose
Olkhon island, Lake Baikal, Russia	Larix siberica	-23.277	23.7485	-6.89862	Voronin et al, 2008, Tartakovsky et al 2012		Tree ring cellulose
Olkhon island, Lake Baikal, Russia	Larix siberica	-23.258	23.5154	-7.12476	Voronin et al, 2008, Tartakovsky et al 2012		Tree ring cellulose
Olkhon island, Lake Baikal, Russia	Larix siberica	-23.816	23.9726	-6.68119	Voronin et al, 2008, Tartakovsky et al 2012		Tree ring cellulose
Olkhon island, Lake Baikal, Russia	Larix siberica	-24.315	23.4409	-7.19701	Voronin et al, 2008, Tartakovsky et al 2012		Tree ring cellulose
Olkhon island, Lake Baikal, Russia	Larix siberica	-24.098	24.1828	-6.47734	Voronin et al, 2008, Tartakovsky et al 2012		Tree ring cellulose
Olkhon island, Lake Baikal, Russia	Larix siberica	-24.161	22.6787	-7.93643	Voronin et al, 2008, Tartakovsky et al 2012		Tree ring cellulose
Olkhon island, Lake Baikal, Russia	Larix siberica	-23.631	22.905	-7.7169	Voronin et al, 2008, Tartakovsky et al 2012		Tree ring cellulose
Olkhon island, Lake Baikal, Russia	Larix siberica	-23.03	22.7945	-7.82405	Voronin et al, 2008, Tartakovsky et al 2012		Tree ring cellulose
Olkhon island, Lake Baikal, Russia	Larix siberica	-22.748	22.841	-7.77891	Voronin et al, 2008, Tartakovsky et al 2012		Tree ring cellulose
Olkhon island, Lake Baikal, Russia	Larix siberica	-24.368	22.5981	-8.0146	Voronin et al, 2008, Tartakovsky et al 2012		Tree ring cellulose
Olkhon island, Lake Baikal, Russia	Larix siberica	-24.345	22.3106	-8.29346	Voronin et al, 2008, Tartakovsky et al 2012		Tree ring cellulose
Olkhon island, Lake Baikal, Russia	Larix siberica	-24.801	22.8324	-7.78726	Voronin et al, 2008, Tartakovsky et al 2012		Tree ring cellulose
Olkhon island, Lake Baikal, Russia	Larix siberica	-23.594	23.5932	-7.04927	Voronin et al, 2008, Tartakovsky et al 2012		Tree ring cellulose
Olkhon island, Lake Baikal, Russia	Larix siberica	-24.007	23.8779	-6.77303	Voronin et al, 2008, Tartakovsky et al 2012		Tree ring cellulose
Olkhon island, Lake Baikal, Russia	Larix siberica	-24.321	23.6698	-6.97492	Voronin et al, 2008, Tartakovsky et al 2012		Tree ring cellulose
Olkhon island, Lake Baikal, Russia	Larix siberica	-24.521	22.8837	-7.73751	Voronin et al, 2008, Tartakovsky et al 2012		Tree ring cellulose
Olkhon island, Lake Baikal, Russia	Larix siberica	-24.691	22.9231	-7.69931	Voronin et al, 2008, Tartakovsky et al 2012		Tree ring cellulose
Olkhon island, Lake Baikal, Russia	Larix siberica	-23.566	23.842	-6.80794	Voronin et al, 2008, Tartakovsky et al 2012		Tree ring cellulose
Olkhon island, Lake Baikal, Russia	Larix siberica	-24.167	23.3638	-7.27174	Voronin et al, 2008, Tartakovsky et al 2012		Tree ring cellulose
Olkhon island, Lake Baikal, Russia	Larix siberica	-23.878	23.3362	-7.29854	Voronin et al, 2008, Tartakovsky et al 2012		Tree ring cellulose
Olkhon island, Lake Baikal, Russia	Larix siberica	-24.312	23.8051	-6.84369	Voronin et al, 2008, Tartakovsky et al 2012		Tree ring cellulose
Olkhon island, Lake Baikal, Russia	Larix siberica	-24.302	24.695	-5.98045	Voronin et al, 2008, Tartakovsky et al 2012		Tree ring cellulose
Olkhon island, Lake Baikal, Russia	Larix siberica	-22.804	24.9548	-5.72847	Voronin et al, 2008, Tartakovsky et al 2012		Tree ring cellulose
Olkhon island, Lake Baikal, Russia	Larix siberica	-22.92	24.6655	-6.00905	Voronin et al, 2008, Tartakovsky et al 2012		Tree ring cellulose
Olkhon island, Lake Baikal, Russia	Larix siberica	-23.724	24.8561	-5.82413	Voronin et al, 2008, Tartakovsky et al 2012		Tree ring cellulose
Olkhon island, Lake Baikal, Russia	Larix siberica	-24.627	23.0161	-7.6091	Voronin et al, 2008, Tartakovsky et al 2012		Tree ring cellulose
Olkhon island, Lake Baikal, Russia	Larix siberica	-24.994	22.276	-8.32707	Voronin et al, 2008, Tartakovsky et al 2012		Tree ring cellulose
Olkhon island, Lake Baikal, Russia	Larix siberica	-24.73	22.8923	-7.72914	Voronin et al, 2008, Tartakovsky et al 2012		Tree ring cellulose
Olkhon island, Lake Baikal, Russia	Larix siberica	-24.709	21.9563	-8.63713	Voronin et al, 2008, Tartakovsky et al 2012		Tree ring cellulose
Olkhon island, Lake Baikal, Russia	Larix siberica	-24.165	23.3691	-7.26665	Voronin et al, 2008, Tartakovsky et al 2012		Tree ring cellulose
Olkhon island, Lake Baikal, Russia	Larix siberica	-22.941	23.272	-7.36086	Voronin et al, 2008, Tartakovsky et al 2012		Tree ring cellulose
Olkhon island, Lake Baikal, Russia	Larix siberica	-24.862	22.2559	-8.34657	Voronin et al, 2008, Tartakovsky et al 2012		Tree ring cellulose
Olkhon island, Lake Baikal, Russia	Larix siberica	-23.613	24.6333	-6.04034	Voronin et al, 2008, Tartakovsky et al 2012		Tree ring cellulose
Olkhon island, Lake Baikal, Russia	Larix siberica	-24.502	23.296	-7.33754	Voronin et al, 2008, Tartakovsky et al 2012		Tree ring cellulose
Olkhon island, Lake Baikal, Russia	Larix siberica	-24.941	22.6644	-7.95026	Voronin et al, 2008, Tartakovsky et al 2012		Tree ring cellulose
Olkhon island, Lake Baikal, Russia	Larix siberica	-23.685	23.1708	-7.45903	Voronin et al, 2008, Tartakovsky et al 2012		Tree ring cellulose
Olkhon island, Lake Baikal, Russia	Larix siberica	-22.704	23.1567	-7.47273	Voronin et al, 2008, Tartakovsky et al 2012		Tree ring cellulose
Olkhon island, Lake Baikal, Russia	Larix siberica	-23.473	22.796	-7.82256	Voronin et al, 2008, Tartakovsky et al 2012		Tree ring cellulose
Olkhon island, Lake Baikal, Russia	Larix siberica	-24.455	23.7834	-6.86473	Voronin et al, 2008, Tartakovsky et al 2012		Tree ring cellulose
Olkhon island, Lake Baikal, Russia	Larix siberica	-25.279	23.2478	-7.38432	Voronin et al, 2008, Tartakovsky et al 2012		Tree ring cellulose
Olkhon island, Lake Baikal, Russia	Larix siberica	-24.127	24.8415	-5.83834	Voronin et al, 2008, Tartakovsky et al 2012		Tree ring cellulose
Olkhon island, Lake Baikal, Russia	Larix siberica	-25.331	23.3426	-7.29234	Voronin et al, 2008, Tartakovsky et al 2012		Tree ring cellulose
Olkhon island, Lake Baikal, Russia	Larix siberica	-25.102	24.0338	-6.62181	Voronin et al, 2008, Tartakovsky et al 2012		Tree ring cellulose
Olkhon island, Lake Baikal, Russia	Larix siberica	-24.608	24.935	-5.74762	Voronin et al, 2008, Tartakovsky et al 2012		Tree ring cellulose
Olkhon island, Lake Baikal, Russia	Larix siberica	-25.489	23.5725	-7.06938	Voronin et al, 2008, Tartakovsky et al 2012		Tree ring cellulose
Boibar Valley, Pakistan		-20.26	26.3	-4.42349	Treydte et al. 2009		Tree ring cellulose			1998	Excluded because a) cellulose pooled from several individuals per side; b) cellulose type not specified
Boibar Valley, Pakistan		-20.4	25.69	-5.01523	Treydte et al. 2009		Tree ring cellulose			1997
Boibar Valley, Pakistan		-20.04	27.24	-3.51163	Treydte et al. 2009		Tree ring cellulose			1996
Boibar Valley, Pakistan		-19.86	27.74	-3.0266	Treydte et al. 2009		Tree ring cellulose			1995
Boibar Valley, Pakistan		-19.44	25.76	-4.94733	Treydte et al. 2009		Tree ring cellulose			1994
Boibar Valley, Pakistan		-19.93	27.32	-3.43403	Treydte et al. 2009		Tree ring cellulose			1993									Gilgit, pakistan: 1460 m
Boibar Valley, Pakistan		-19.57	29.73	-1.09617	Treydte et al. 2009		Tree ring cellulose			1992									RH 36.7
Boibar Valley, Pakistan		-19.46	29.64	-1.18348	Treydte et al. 2009		Tree ring cellulose			1990									MAT 12.2
Boibar Valley, Pakistan		-19.78	29.68	-1.14468	Treydte et al. 2009		Tree ring cellulose			1989
Boibar Valley, Pakistan		-19.45	27.9	-2.87139	Treydte et al. 2009		Tree ring cellulose			1988
Boibar Valley, Pakistan		-19.73	29.21	-1.60061	Treydte et al. 2009		Tree ring cellulose			1987
Boibar Valley, Pakistan		-19.4	29.11	-1.69761	Treydte et al. 2009		Tree ring cellulose			1986
Boibar Valley, Pakistan		-18.93	28.96	-1.84312	Treydte et al. 2009		Tree ring cellulose			1985
Boibar Valley, Pakistan		-19.07	29.92	-0.91186	Treydte et al. 2009		Tree ring cellulose			1984
Boibar Valley, Pakistan		-19.25	29.36	-1.4551	Treydte et al. 2009		Tree ring cellulose			1983
Boibar Valley, Pakistan		-19.31	28.41	-2.37666	Treydte et al. 2009		Tree ring cellulose			1982
Boibar Valley, Pakistan		-19.06	28.38	-2.40576	Treydte et al. 2009		Tree ring cellulose			1981
Boibar Valley, Pakistan		-18.87	29.53	-1.29018	Treydte et al. 2009		Tree ring cellulose			1980
Boibar Valley, Pakistan		-18.51	29.39	-1.42599	Treydte et al. 2009		Tree ring cellulose			1979
Boibar Valley, Pakistan		-18.03	30.24	-0.60144	Treydte et al. 2009		Tree ring cellulose			1977
Boibar Valley, Pakistan		-18.02	30.84	-0.0194013	Treydte et al. 2009		Tree ring cellulose			1976
Boibar Valley, Pakistan		-18.34	30.49	-0.358924	Treydte et al. 2009		Tree ring cellulose			1975
Boibar Valley, Pakistan		-18.17	30.33	-0.514134	Treydte et al. 2009		Tree ring cellulose			1974
Boibar Valley, Pakistan		-18.32	29.14	-1.66851	Treydte et al. 2009		Tree ring cellulose			1973
Boibar Valley, Pakistan		-18.85	30.18	-0.659643	Treydte et al. 2009		Tree ring cellulose			1972
Boibar Valley, Pakistan		-18.59	30.47	-0.378325	Treydte et al. 2009		Tree ring cellulose			1971
Boibar Valley, Pakistan		-18.77	31.42	0.543236	Treydte et al. 2009		Tree ring cellulose			1970
Boibar Valley, Pakistan		-18.16	29.22	-1.5909	Treydte et al. 2009		Tree ring cellulose			1969
Boibar Valley, Pakistan		-18.26	30.03	-0.805153	Treydte et al. 2009		Tree ring cellulose			1968
Boibar Valley, Pakistan		-18.36	29.7	-1.12527	Treydte et al. 2009		Tree ring cellulose			1967
Boibar Valley, Pakistan		-18.33	28.95	-1.85282	Treydte et al. 2009		Tree ring cellulose			1966
Boibar Valley, Pakistan		-18.45	29.89	-0.940962	Treydte et al. 2009		Tree ring cellulose			1965
Boibar Valley, Pakistan		-18.16	30.19	-0.649943	Treydte et al. 2009		Tree ring cellulose			1964
Boibar Valley, Pakistan		-18.5	30.49	-0.358924	Treydte et al. 2009		Tree ring cellulose			1963
Boibar Valley, Pakistan		-18.61	30.65	-0.203713	Treydte et al. 2009		Tree ring cellulose			1962
Boibar Valley, Pakistan		-18.23	29.51	-1.30959	Treydte et al. 2009		Tree ring cellulose			1961
Boibar Valley, Pakistan		-18.31	29.26	-1.5521	Treydte et al. 2009		Tree ring cellulose			1960
Boibar Valley, Pakistan		-18.13	27.94	-2.83259	Treydte et al. 2009		Tree ring cellulose			1959
Boibar Valley, Pakistan		-18.04	27.71	-3.0557	Treydte et al. 2009		Tree ring cellulose			1958
Boibar Valley, Pakistan		-18.12	28.66	-2.13414	Treydte et al. 2009		Tree ring cellulose			1957
Boibar Valley, Pakistan		-18.07	28.9	-1.90133	Treydte et al. 2009		Tree ring cellulose			1956
Boibar Valley, Pakistan		-18.28	30.07	-0.76635	Treydte et al. 2009		Tree ring cellulose			1955
Boibar Valley, Pakistan		-17.84	31.74	0.853656	Treydte et al. 2009		Tree ring cellulose			1954
Boibar Valley, Pakistan		-18.08	31.43	0.552936	Treydte et al. 2009		Tree ring cellulose			1953
Boibar Valley, Pakistan		-18.68	29.96	-0.873057	Treydte et al. 2009		Tree ring cellulose			1952
Boibar Valley, Pakistan		-18.33	30.62	-0.232815	Treydte et al. 2009		Tree ring cellulose			1951
Mt. Lassen Volcanic National Park, CA, USA	Calocedrus decurrens	-27.22	43.2	11.9706	Maxwell et al, 2018		Leaf cellulose				Excluded because leaf cellulose
Mt. Lassen Volcanic National Park, CA, USA	Calocedrus decurrens	-27.39	44.1	12.8436	Maxwell et al, 2018		Leaf cellulose
Mt. Lassen Volcanic National Park, CA, USA	Calocedrus decurrens	-26.7	44.2	12.9407	Maxwell et al, 2018		Leaf cellulose
Mt. Lassen Volcanic National Park, CA, USA	Calocedrus decurrens	-27.29	42.1	10.9035	Maxwell et al, 2018		Leaf cellulose
Mt. Lassen Volcanic National Park, CA, USA	Calocedrus decurrens	-26.15	44.4	13.1347	Maxwell et al, 2018		Leaf cellulose
Mt. Lassen Volcanic National Park, CA, USA	Calocedrus decurrens	-26.69	42.8	11.5826	Maxwell et al, 2018		Leaf cellulose
Mt. Lassen Volcanic National Park, CA, USA	Calocedrus decurrens	-26.85	42.6	11.3885	Maxwell et al, 2018		Leaf cellulose
Mt. Lassen Volcanic National Park, CA, USA	Calocedrus decurrens	-25.34	45.8	14.4928	Maxwell et al, 2018		Leaf cellulose
Mt. Lassen Volcanic National Park, CA, USA	Calocedrus decurrens	-25.95	42.2	11.0005	Maxwell et al, 2018		Leaf cellulose
Mt. Lassen Volcanic National Park, CA, USA	Calocedrus decurrens	-25.96	45.6	14.2987	Maxwell et al, 2018		Leaf cellulose
Mt. Lassen Volcanic National Park, CA, USA	Calocedrus decurrens	-26.82	44	12.7466	Maxwell et al, 2018		Leaf cellulose
Mt. Lassen Volcanic National Park, CA, USA	Calocedrus decurrens	-26.71	42.3	11.0975	Maxwell et al, 2018		Leaf cellulose
Mt. Lassen Volcanic National Park, CA, USA	Calocedrus decurrens	-27.03	40.6	9.44842	Maxwell et al, 2018		Leaf cellulose
Mt. Lassen Volcanic National Park, CA, USA	Calocedrus decurrens	-26.1	46.1	14.7838	Maxwell et al, 2018		Leaf cellulose
Sierra Nevada Mountains near Placerville, CA, USA	Calocedrus decurrens	-28.54	41.3	10.1275	Maxwell et al, 2018		Leaf cellulose				Excluded because leaf cellulose
Sierra Nevada Mountains near Placerville, CA, USA	Calocedrus decurrens	-26.81	42.5	11.2915	Maxwell et al, 2018		Leaf cellulose
Sierra Nevada Mountains near Placerville, CA, USA	Calocedrus decurrens	-27.59	43.7	12.4556	Maxwell et al, 2018		Leaf cellulose
Sierra Nevada Mountains near Placerville, CA, USA	Calocedrus decurrens	-27.7	42.9	11.6796	Maxwell et al, 2018		Leaf cellulose
Sierra Nevada Mountains near Placerville, CA, USA	Calocedrus decurrens	-25.55	45.9	14.5898	Maxwell et al, 2018		Leaf cellulose
Sierra Nevada Mountains near Placerville, CA, USA	Calocedrus decurrens	-24.66	46.4	15.0748	Maxwell et al, 2018		Leaf cellulose
Sierra Nevada Mountains near Placerville, CA, USA	Calocedrus decurrens	-25.81	43.6	12.3586	Maxwell et al, 2018		Leaf cellulose
Sierra Nevada Mountains near Placerville, CA, USA	Calocedrus decurrens	-27.11	44.2	12.9407	Maxwell et al, 2018		Leaf cellulose
Metolius Research National Area, Oregon, USA	Pinus ponderosa	-22.8475	29.6123	-1.21031	Ulrich et al 2019		Tree ring cellulose		1960.19		Included: a-cellulose from a single specimin from 1960-2002)
Metolius Research National Area, Oregon, USA	Pinus ponderosa	-22.9258	30.0352	-0.800068	Ulrich et al 2019		Tree ring cellulose		1961.11
Metolius Research National Area, Oregon, USA	Pinus ponderosa	-22.9376	28.1674	-2.61199	Ulrich et al 2019		Tree ring cellulose		1962.22
Metolius Research National Area, Oregon, USA	Pinus ponderosa	-23.7158	28.1322	-2.64618	Ulrich et al 2019		Tree ring cellulose		1963.15
Metolius Research National Area, Oregon, USA	Pinus ponderosa	-23.7608	28.4493	-2.33849	Ulrich et al 2019		Tree ring cellulose		1964.07
Metolius Research National Area, Oregon, USA	Pinus ponderosa	-23.5836	28.2731	-2.50943	Ulrich et al 2019		Tree ring cellulose		1965.19
Metolius Research National Area, Oregon, USA	Pinus ponderosa	-23.1064	27.9559	-2.81712	Ulrich et al 2019		Tree ring cellulose		1966.11
Metolius Research National Area, Oregon, USA	Pinus ponderosa	-23.0402	27.4978	-3.26155	Ulrich et al 2019		Tree ring cellulose		1967.04
Metolius Research National Area, Oregon, USA	Pinus ponderosa	-23.5297	27.2863	-3.46667	Ulrich et al 2019		Tree ring cellulose		1968.15
Metolius Research National Area, Oregon, USA	Pinus ponderosa	-23.608	29.7181	-1.10775	Ulrich et al 2019		Tree ring cellulose		1969.07
Metolius Research National Area, Oregon, USA	Pinus ponderosa	-23.6424	29.2775	-1.53509	Ulrich et al 2019		Tree ring cellulose		1970.93
Metolius Research National Area, Oregon, USA	Pinus ponderosa	-22.9642	29.4537	-1.36416	Ulrich et al 2019		Tree ring cellulose		1970.19
Metolius Research National Area, Oregon, USA	Pinus ponderosa	-24.0764	29.1894	-1.62056	Ulrich et al 2019		Tree ring cellulose		1972.22
Metolius Research National Area, Oregon, USA	Pinus ponderosa	-22.8546	29.3128	-1.50091	Ulrich et al 2019		Tree ring cellulose		1972.96
Metolius Research National Area, Oregon, USA	Pinus ponderosa	-23.6107	27.9912	-2.78293	Ulrich et al 2019		Tree ring cellulose		1973.89
Metolius Research National Area, Oregon, USA	Pinus ponderosa	-23.9558	27.5507	-3.21027	Ulrich et al 2019		Tree ring cellulose		1975
Metolius Research National Area, Oregon, USA	Pinus ponderosa	-24.2563	27.0573	-3.68889	Ulrich et al 2019		Tree ring cellulose		1975.93
Metolius Research National Area, Oregon, USA	Pinus ponderosa	-23.5796	27.6035	-3.15899	Ulrich et al 2019		Tree ring cellulose		1977.96
Metolius Research National Area, Oregon, USA	Pinus ponderosa	-22.8124	28.9075	-1.89406	Ulrich et al 2019		Tree ring cellulose		1977.04
Metolius Research National Area, Oregon, USA	Pinus ponderosa	-23.3919	28.8722	-1.92825	Ulrich et al 2019		Tree ring cellulose		1980
Metolius Research National Area, Oregon, USA	Pinus ponderosa	-23.6469	28.2379	-2.54362	Ulrich et al 2019		Tree ring cellulose		1979.07
Metolius Research National Area, Oregon, USA	Pinus ponderosa	-23.493	27.7621	-3.00515	Ulrich et al 2019		Tree ring cellulose		1982.04
Metolius Research National Area, Oregon, USA	Pinus ponderosa	-23.7146	28.1498	-2.62909	Ulrich et al 2019		Tree ring cellulose		1980.93
Metolius Research National Area, Oregon, USA	Pinus ponderosa	-23.5496	28.1322	-2.64618	Ulrich et al 2019		Tree ring cellulose		1983.89
Metolius Research National Area, Oregon, USA	Pinus ponderosa	-23.8157	27.6211	-3.1419	Ulrich et al 2019		Tree ring cellulose		1982.96
Metolius Research National Area, Oregon, USA	Pinus ponderosa	-23.8057	28.5727	-2.21884	Ulrich et al 2019		Tree ring cellulose		1984.81
Metolius Research National Area, Oregon, USA	Pinus ponderosa	-24.0286	28.326	-2.45815	Ulrich et al 2019		Tree ring cellulose		1986.11
Metolius Research National Area, Oregon, USA	Pinus ponderosa	-24.2069	27.4978	-3.26155	Ulrich et al 2019		Tree ring cellulose		1987.04
Metolius Research National Area, Oregon, USA	Pinus ponderosa	-24.0407	27.7093	-3.05643	Ulrich et al 2019		Tree ring cellulose		1987.96
Metolius Research National Area, Oregon, USA	Pinus ponderosa	-24.5413	27.7445	-3.02224	Ulrich et al 2019		Tree ring cellulose		1988.89
Metolius Research National Area, Oregon, USA	Pinus ponderosa	-24.164	28.1322	-2.64618	Ulrich et al 2019		Tree ring cellulose		1989.81
Metolius Research National Area, Oregon, USA	Pinus ponderosa	-23.9424	27.7445	-3.02224	Ulrich et al 2019		Tree ring cellulose		1990.93
Metolius Research National Area, Oregon, USA	Pinus ponderosa	-23.2762	28.2379	-2.54362	Ulrich et al 2019		Tree ring cellulose		1991.85
Metolius Research National Area, Oregon, USA	Pinus ponderosa	-23.9996	26.3524	-4.37264	Ulrich et al 2019		Tree ring cellulose		1993.89
Metolius Research National Area, Oregon, USA	Pinus ponderosa	-24.2101	26.2291	-4.49229	Ulrich et al 2019		Tree ring cellulose		1992.78
Metolius Research National Area, Oregon, USA	Pinus ponderosa	-24.2001	26.3348	-4.38973	Ulrich et al 2019		Tree ring cellulose		1994.81
Metolius Research National Area, Oregon, USA	Pinus ponderosa	-24.1896	27.0396	-3.70599	Ulrich et al 2019		Tree ring cellulose		1995.93
Metolius Research National Area, Oregon, USA	Pinus ponderosa	-25.2567	26.37	-4.35554	Ulrich et al 2019		Tree ring cellulose		1996.67
Metolius Research National Area, Oregon, USA	Pinus ponderosa	-25.1351	25.9471	-4.76579	Ulrich et al 2019		Tree ring cellulose		1997.78
Metolius Research National Area, Oregon, USA	Pinus ponderosa	-25.5245	25.8414	-4.86835	Ulrich et al 2019		Tree ring cellulose		1998.7
Metolius Research National Area, Oregon, USA	Pinus ponderosa	-24.414	26.8282	-3.91111	Ulrich et al 2019		Tree ring cellulose		1999.81
Metolius Research National Area, Oregon, USA	Pinus ponderosa	-24.2256	26.5639	-4.16751	Ulrich et al 2019		Tree ring cellulose		2000.74
Metolius Research National Area, Oregon, USA		-23.9262	27.0044	-3.74017	Ulrich et al 2019		Tree ring cellulose		2001.85

## Sheet: Carbonate_all
Location	Formation	Depth (m)	relative age	age (Ma)	δ13CVPDB	δ18O vPDB (‰)	Source	Notes
Almeria, Spain	modern soil	not given	Holocene	0	-3.46	-1.04	Salomons et al. 1978																	References		Salomons, W., Goude, A., & Mook, W. G. (1978). Isotopic Composition of Calcrete Deposits from Europe, Africa and India. Earth Surface Processes, 3, 43–57.
Almeria, Spain	modern soil	not given	Holocene	0	-4.18	-1.6	Salomons et al. 1978							Criteria for inclusion of dataset:												Quade, J., & Cerling, T. E. (1995). Expansion of C4 grasses in the Late Miocene of Northern Pakistan: evidence from stable isotopes in paleosols. Palaeogeography, Palaeoclimatology, Palaeoecology, 115(1–4), 91–116. https://doi.org/10.1016/0031-0182(94)00108-K
Almeria, Spain	modern soil	not given	Holocene	0	-4.48	-2.19	Salomons et al. 1978							1. n < 8												Quade, J., Cerling, T. E., & Bowman, J. R. (1989). Systematic variations in the carbon and oxygen isotopic composition of pedogenic carbonate along elevation trasects in the southern Great Basin, United States. Geological Society of America Bulletin, 101(April), 464–475. https://doi.org/10.1130/0016-7606(1989)101<0464:SVITCA>2.3.CO;2
Almeria, Spain	modern soil	not given	Holocene	0	-4.4	-2.01	Salomons et al. 1978							2. Modern pedogenic carbonate (no paleosol carbonate)												Breecker, D. O., Sharp, Z. D., & McFadden, L. D. (2009). Seasonal bias in the formation and stable isotopic composition of pedogenic carbonate in modern soils from central New Mexico, USA. Bulletin of the Geological Society of America, 121(3–4), 630–640. https://doi.org/10.1130/B26413.1
Almeria, Spain	modern soil	not given	Holocene	0	-5.58	-3.3	Salomons et al. 1978							3. Collected from an individual soil (not multiple soils across a given area)												Kovda, I., Morgun, E., & Gongalsky, K. (2014). Stable isotopic composition of carbonate pedofeatures in soils along a transect in the southern part of european Russia. Catena, 112, 56–64. https://doi.org/10.1016/j.catena.2013.01.005
Almeria, Spain	modern soil	not given	Holocene	0	-4.48	-1.89	Salomons et al. 1978																			Bayat, O., Karimi, A., & Khademi, H. (2017). Stable isotope geochemistry of pedogenic carbonates in loess-derived soils of northeastern Iran: Paleoenvironmental implications and correlation across Eurasia. Quaternary International, 429, 52–61. https://doi.org/10.1016/j.quaint.2016.01.040
Almeria, Spain	modern soil	not given	Holocene	0	-3.53	-1.61	Salomons et al. 1978																			Miller, D. L., Mora, C. I., & Driese, S. G. (2007). Isotopic variability in large carbonate nodules in Vertisols: Implications for climate and ecosystem assessments. Geoderma, 142(1–2), 104–111. https://doi.org/10.1016/j.geoderma.2007.08.007
Almeria, Spain	modern soil	not given	Holocene	0	-5.74	-4.06	Salomons et al. 1978																			Liu, B., Phillips, F. M., & Campbell, A. R. (1996). Stable carbon and oxygen isotopes of pedogenic carbonates, Ajo Mountains, southern Arizona: Implications for paleoenvironmental change. Palaeogeography, Palaeoclimatology, Palaeoecology, 124(3–4), 233–246. https://doi.org/10.1016/0031-0182(95)00093-3
Almeria, Spain	modern soil	not given	Holocene	0	-5.06	-1.4	Salomons et al. 1978																			Gardner, L.R., 1984. Carbon and oxygen isotope composition of pedogenic CaCO3 from soil profiles in Nevada and New Mexico, U.S.A. Isotope Geoscience, v. 2, p. 55-73.
Almeria, Spain	modern soil	not given	Holocene	0	-3.08	-0.49	Salomons et al. 1978																			Cerling, T.E., 1991, Carbon dioxide in the atmosphere: evidence from Cenozoic and Mesozoic paleosols. American Journal of Science, v. 291, p. 377-400.
Almeria, Spain	modern soil	not given	Holocene	0	-4.04	-1.53	Salomons et al. 1978																			Cerling, T.E., 1992, Development of grasslands and savannas in East Africa during the Neogene. Global and Planetary Change, v. 5, p. 241-247.
Almeria, Spain	modern soil	not given	Holocene	0	-4.57	-2.74	Salomons et al. 1978																			Cerling, T.E., Quade, J., Ambrose, S.H., and Sikes, N.E, 1991, Fossil soils, grasses, and carbon isotopes from Fort Ternan, Kenya: grassland or woodland? Journal of Human Evolution, v. 21, p. 295-306.
Almeria, Spain	modern soil	not given	Holocene	0	-7.42	-6.09	Salomons et al. 1978
Gabhir Kas, Pakistan	Potwar Loess	not given	Holocene	0	0.9	-7.2	Quade et al. 1989, Quade and Cerling 1995
Gabhir Kas, Pakistan	Potwar Loess	not given	Holocene	0	0.9	-6.5	Quade et al. 1989, Quade and Cerling 1995
Gabhir Kas, Pakistan	Potwar Loess	not given	Holocene	0	0.4	-6.4	Quade et al. 1989, Quade and Cerling 1995
Gabhir Kas, Pakistan	Potwar Loess	not given	Holocene	0	1.1	-6.3	Quade et al. 1989, Quade and Cerling 1995
Gabhir Kas, Pakistan	Potwar Loess	not given	Holocene	0	1.1	-6.3	Quade et al. 1989, Quade and Cerling 1995
Gabhir Kas, Pakistan	Potwar Loess	not given	Holocene	0	1.5	-6	Quade et al. 1989, Quade and Cerling 1995
Gabhir Kas, Pakistan	Potwar Loess	not given	Holocene	0	1.1	-5.5	Quade et al. 1989, Quade and Cerling 1995
Gabhir Kas, Pakistan	Potwar Loess	not given	Holocene	0	1.5	-5.3	Quade et al. 1989, Quade and Cerling 1995
Gabhir Kas, Pakistan	Potwar Loess	not given	Holocene	0	1.7	-5.3	Quade et al. 1989, Quade and Cerling 1995
Gabhir Kas, Pakistan	Potwar Loess	not given	Holocene	0	1.4	-5.2	Quade et al. 1989, Quade and Cerling 1995
Grapevine Mountains, Nevada, USA	Potwar Loess	surface soil	Holocene	0	-8.3	-11	Quade et al 1989
Grapevine Mountains, Nevada, USA	surface soil (Aridisol)	surface soil	Holocene	0	-6.9	-11.6	Quade et al 1989
Grapevine Mountains, Nevada, USA	surface soil (Aridisol)	surface soil	Holocene	0	-6.5	-10.4	Quade et al 1989
Grapevine Mountains, Nevada, USA	surface soil (Aridisol)	surface soil	Holocene	0	-7.2	-11	Quade et al 1989
Grapevine Mountains, Nevada, USA	surface soil (Aridisol)	surface soil	Holocene	0	-6.3	-9.4	Quade et al 1989
Grapevine Mountains, Nevada, USA	surface soil (Aridisol)	surface soil	Holocene	0	-5.8	-8.8	Quade et al 1989
Grapevine Mountains, Nevada, USA	surface soil (Aridisol)	surface soil	Holocene	0	-5.5	-9.7	Quade et al 1989
Grapevine Mountains, Nevada, USA	surface soil (Aridisol)	surface soil	Holocene	0	-2	-6.7	Quade et al 1989
Grapevine Mountains, Nevada, USA	surface soil (Aridisol)	surface soil	Holocene	0	-0.9	-7.1	Quade et al 1989
Grapevine Mountains, Nevada, USA	surface soil (Aridisol)	surface soil	Holocene	0	-1.8	-7	Quade et al 1989
Grapevine Mountains, Nevada, USA	surface soil (Aridisol)	surface soil	Holocene	0	-3.8	-7.6	Quade et al 1989
Grapevine Mountains, Nevada, USA	surface soil (Aridisol)	surface soil	Holocene	0	-5.5	-8	Quade et al 1989
Grapevine Mountains, Nevada, USA	surface soil (Aridisol)	surface soil	Holocene	0	-2.4	-6.8	Quade et al 1989
Grapevine Mountains, Nevada, USA	surface soil (Aridisol)	surface soil	Holocene	0	-1.3	-7.5	Quade et al 1989
Grapevine Mountains, Nevada, USA	surface soil (Aridisol)	surface soil	Holocene	0	1.5	-1.7	Quade et al 1989
Grapevine Mountains, Nevada, USA	surface soil (Aridisol)	surface soil	Holocene	0	1.3	-5.8	Quade et al 1989
Spring Mountains, southern Nevada, USA	surface soil (Aridisol)	surface soil	Holocene	0	-1.2	-7.8	Quade et al 1989
Spring Mountains, southern Nevada, USA	surface soil (Aridisol)	surface soil	Holocene	0	-3.1	-8.8	Quade et al 1989
Spring Mountains, southern Nevada, USA	surface soil (Aridisol)	surface soil	Holocene	0	-4.6	-11.9	Quade et al 1989
Spring Mountains, southern Nevada, USA	surface soil (Aridisol)	surface soil	Holocene	0	-4.2	-11.2	Quade et al 1989
Spring Mountains, southern Nevada, USA	surface soil (Aridisol)	surface soil	Holocene	0	-4	-11.2	Quade et al 1989
Spring Mountains, southern Nevada, USA	surface soil (Aridisol)	surface soil	Holocene	0	-3.8	-11.1	Quade et al 1989
Spring Mountains, southern Nevada, USA	surface soil (Aridisol)	surface soil	Holocene	0	-3.8	-10.8	Quade et al 1989
Spring Mountains, southern Nevada, USA	surface soil (Aridisol)	surface soil	Holocene	0	-3.8	-10.8	Quade et al 1989
Spring Mountains, southern Nevada, USA	surface soil (Aridisol)	surface soil	Holocene	0	-2.8	-10.5	Quade et al 1989
Spring Mountains, southern Nevada, USA	surface soil (Aridisol)	surface soil	Holocene	0	-2.1	-10.3	Quade et al 1989
Spring Mountains, southern Nevada, USA	surface soil (Aridisol)	surface soil	Holocene	0	-3.5	-10.1	Quade et al 1989
Spring Mountains, southern Nevada, USA	surface soil (Aridisol)	surface soil	Holocene	0	3.7	-9.4	Quade et al 1989
Spring Mountains, southern Nevada, USA	surface soil (Aridisol)	surface soil	Holocene	0	-2	-9.2	Quade et al 1989
Spring Mountains, southern Nevada, USA	surface soil (Aridisol)	surface soil	Holocene	0	-0.1	-8.8	Quade et al 1989
Spring Mountains, southern Nevada, USA	surface soil (Aridisol)	surface soil	Holocene	0	-1.7	-8.7	Quade et al 1989
Spring Mountains, southern Nevada, USA	surface soil (Aridisol)	surface soil	Holocene	0	-0.4	-8.7	Quade et al 1989
Spring Mountains, southern Nevada, USA	surface soil (Aridisol)	surface soil	Holocene	0	3.3	-8.3	Quade et al 1989
Spring Mountains, southern Nevada, USA	surface soil (Aridisol)	surface soil	Holocene	0	4.6	-7.9	Quade et al 1989
Spring Mountains, southern Nevada, USA	surface soil (Aridisol)	surface soil	Holocene	0	5.3	-7.3	Quade et al 1989
Spring Mountains, southern Nevada, USA	surface soil (Aridisol)	surface soil	Holocene	0	1.5	-7.1	Quade et al 1989
Spring Mountains, southern Nevada, USA	surface soil (Aridisol)	surface soil	Holocene	0	4.9	-5.3	Quade et al 1989
Spring Mountains, southern Nevada, USA	surface soil (Aridisol)	surface soil	Holocene	0	-4.5	-11.9	Quade et al 1989
Spring Mountains, southern Nevada, USA	surface soil (Aridisol)	surface soil	Holocene	0	-4.9	-11.8	Quade et al 1989
Spring Mountains, southern Nevada, USA	surface soil (Aridisol)	surface soil	Holocene	0	-4.7	-11.6	Quade et al 1989
Spring Mountains, southern Nevada, USA	surface soil (Aridisol)	surface soil	Holocene	0	-4.4	-11.6	Quade et al 1989
Spring Mountains, southern Nevada, USA	surface soil (Aridisol)	surface soil	Holocene	0	-4.8	-11.5	Quade et al 1989
Spring Mountains, southern Nevada, USA	surface soil (Aridisol)	surface soil	Holocene	0	-4.7	-11.5	Quade et al 1989
Spring Mountains, southern Nevada, USA	surface soil (Aridisol)	surface soil	Holocene	0	-4.7	-11.2	Quade et al 1989
Spring Mountains, southern Nevada, USA	surface soil (Aridisol)	surface soil	Holocene	0	-4.7	-11.1	Quade et al 1989
Spring Mountains, southern Nevada, USA	surface soil (Aridisol)	surface soil	Holocene	0	-4.4	-11.1	Quade et al 1989
Spring Mountains, southern Nevada, USA	surface soil (Aridisol)	surface soil	Holocene	0	-4.3	-11.1	Quade et al 1989
Spring Mountains, southern Nevada, USA	surface soil (Aridisol)	surface soil	Holocene	0	-4.3	-11	Quade et al 1989
Spring Mountains, southern Nevada, USA	surface soil (Aridisol)	surface soil	Holocene	0	-5.1	-10.8	Quade et al 1989
Spring Mountains, southern Nevada, USA	surface soil (Aridisol)	surface soil	Holocene	0	-4.6	-10.7	Quade et al 1989
Spring Mountains, southern Nevada, USA	surface soil (Aridisol)	surface soil	Holocene	0	-1.6	-10.6	Quade et al 1989
Spring Mountains, southern Nevada, USA	surface soil (Aridisol)	surface soil	Holocene	0	-3.8	-9.8	Quade et al 1989
Spring Mountains, southern Nevada, USA	surface soil (Aridisol)	surface soil	Holocene	0	-4.3	-9.5	Quade et al 1989
Spring Mountains, southern Nevada, USA	surface soil (Aridisol)	surface soil	Holocene	0	0	-9.3	Quade et al 1989
Spring Mountains, southern Nevada, USA	surface soil (Aridisol)	surface soil	Holocene	0	-0.9	-8.5	Quade et al 1989
Spring Mountains, southern Nevada, USA	surface soil (Aridisol)	surface soil	Holocene	0	-1.3	-8.3	Quade et al 1989
Spring Mountains, southern Nevada, USA	surface soil (Aridisol)	surface soil	Holocene	0	0	-7.5	Quade et al 1989
Spring Mountains, southern Nevada, USA	surface soil (Aridisol)	surface soil	Holocene	0	-3.9	-6.4	Quade et al 1989
Spring Mountains, southern Nevada, USA	surface soil (Aridisol)	surface soil	Holocene	0	-3.6	-9.4	Quade et al 1989
Spring Mountains, southern Nevada, USA	surface soil (Aridisol)	surface soil	Holocene	0	-4.8	-9.2	Quade et al 1989
Spring Mountains, southern Nevada, USA	surface soil (Aridisol)	surface soil	Holocene	0	-5.4	-11.2	Quade et al 1989
Spring Mountains, southern Nevada, USA	surface soil (Aridisol)	surface soil	Holocene	0	-5	-11.6	Quade et al 1989
Spring Mountains, southern Nevada, USA	surface soil (Aridisol)	surface soil	Holocene	0	-5.8	-10.4	Quade et al 1989
Spring Mountains, southern Nevada, USA	surface soil (Aridisol)	surface soil	Holocene	0	-6	-8.2	Quade et al 1989
Spring Mountains, southern Nevada, USA	surface soil (Aridisol)	surface soil	Holocene	0	-5.8	-9.2	Quade et al 1989
Spring Mountains, southern Nevada, USA	surface soil (Aridisol)	surface soil	Holocene	0	-7.3	-11.4	Quade et al 1989
Spring Mountains, southern Nevada, USA	surface soil (Aridisol)	surface soil	Holocene	0	-8.8	-11.5	Quade et al 1989
Spring Mountains, southern Nevada, USA	surface soil (Aridisol)	surface soil	Holocene	0	-8.1	-11.8	Quade et al 1989
Spring Mountains, southern Nevada, USA	surface soil (Aridisol)	surface soil	Holocene	0	-8	-11.7	Quade et al 1989
Yuanmou Basin, Yunnan, China	modern soil	0	Holocene	0	-11.85	-14.06	Huang et al., 2005
Yuanmou Basin, Yunnan, China	modern soil	0	Holocene	0	-6.35	-8.82	Huang et al., 2005
Yuanmou Basin, Yunnan, China	modern soil	0	Holocene	0	-10.96	-16.9	Huang et al., 2005
Yuanmou Basin, Yunnan, China	modern soil	0	Holocene	0	-6.22	-11.45	Huang et al., 2005
Yuanmou Basin, Yunnan, China	modern soil	0	Holocene	0	-8.78	-12.15	Huang et al., 2005
Yuanmou Basin, Yunnan, China	modern soil	0	Holocene	0	-8.18	-11.07	Huang et al., 2005
Yuanmou Basin, Yunnan, China	modern soil	0	Holocene	0	-7.29	-11.14	Huang et al., 2005
Yuanmou Basin, Yunnan, China	modern soil	0	Holocene	0	-9.95	-13.99	Huang et al., 2005
Sevilleta National Wildlife Refuge, central New Mexico	modern soil	0.2	Holocene	0	-1.33475	-7.24781	Breeker et al. 2009 Pinyon-Juniper woodland
Sevilleta National Wildlife Refuge, central New Mexico	modern soil	0.2	Holocene	0	-1.54725	-7.0611	Breeker et al. 2009 Pinyon-Juniper woodland
Sevilleta National Wildlife Refuge, central New Mexico	modern soil	0.225	Holocene	0	-1.4845	-7.26819	Breeker et al. 2009 Pinyon-Juniper woodland
Sevilleta National Wildlife Refuge, central New Mexico	modern soil	0.225	Holocene	0	-1.8235	-7.47478	Breeker et al. 2009 Pinyon-Juniper woodland
Sevilleta National Wildlife Refuge, central New Mexico	modern soil	0.26	Holocene	0	-1.39875	-8.0682	Breeker et al. 2009 Pinyon-Juniper woodland
Sevilleta National Wildlife Refuge, central New Mexico	modern soil	0.26	Holocene	0	-0.9695	-7.58889	Breeker et al. 2009 Pinyon-Juniper woodland
Sevilleta National Wildlife Refuge, central New Mexico	modern soil	0.31	Holocene	0	-1.69275	-7.40119	Breeker et al. 2009 Pinyon-Juniper woodland
Sevilleta National Wildlife Refuge, central New Mexico	modern soil	0.31	Holocene	0	-1.01325	-7.96627	Breeker et al. 2009 Pinyon-Juniper woodland
Sevilleta National Wildlife Refuge, central New Mexico	modern soil	0.35	Holocene	0	-2.6745	-7.62568	Breeker et al. 2009 Pinyon-Juniper woodland
Sevilleta National Wildlife Refuge, central New Mexico	modern soil	0.38	Holocene	0	-1.61275	-7.89219	Breeker et al. 2009 Pinyon-Juniper woodland
Sevilleta National Wildlife Refuge, central New Mexico	modern soil	0.38	Holocene	0	-2.608	-8.15098	Breeker et al. 2009 Pinyon-Juniper woodland
Sevilleta National Wildlife Refuge, central New Mexico	modern soil	0.41	Holocene	0	-2.08925	-6.98528	Breeker et al. 2009 Pinyon-Juniper woodland
Sevilleta National Wildlife Refuge, central New Mexico	modern soil	0.41	Holocene	0	-2.09175	-8.33818	Breeker et al. 2009 Pinyon-Juniper woodland
Sevilleta National Wildlife Refuge, central New Mexico	modern soil	0.46	Holocene	0	-1.8795	-7.63314	Breeker et al. 2009 Pinyon-Juniper woodland
Sevilleta National Wildlife Refuge, central New Mexico	modern soil	0.51	Holocene	0	-2	-8.0416	Breeker et al. 2009 Pinyon-Juniper woodland
Sevilleta National Wildlife Refuge, central New Mexico	modern soil	0.51	Holocene	0	-1.24825	-7.31269	Breeker et al. 2009 Pinyon-Juniper woodland
Sevilleta National Wildlife Refuge, central New Mexico	modern soil	0.56	Holocene	0	-1.317	-8.01674	Breeker et al. 2009 Pinyon-Juniper woodland
Sevilleta National Wildlife Refuge, central New Mexico	modern soil	0.59	Holocene	0	-2.04675	-7.93594	Breeker et al. 2009 Pinyon-Juniper woodland
Sevilleta National Wildlife Refuge, central New Mexico	modern soil	0.59	Holocene	0	-2.37475	-7.49939	Breeker et al. 2009 Pinyon-Juniper woodland
Sevilleta National Wildlife Refuge, central New Mexico	modern soil	0.6	Holocene	0	-3.91	-7.4002	Breeker et al. 2009 Pinyon-Juniper woodland
Sevilleta National Wildlife Refuge, central New Mexico	modern soil	0.63	Holocene	0	-2.7335	-7.61027	Breeker et al. 2009 Pinyon-Juniper woodland
Sevilleta National Wildlife Refuge, central New Mexico	modern soil	0.67	Holocene	0	-2.82675	-7.18566	Breeker et al. 2009 Pinyon-Juniper woodland
Sevilleta National Wildlife Refuge, central New Mexico	modern soil	0.67	Holocene	0	-2.47525	-7.31766	Breeker et al. 2009 Pinyon-Juniper woodland
Sevilleta National Wildlife Refuge, central New Mexico	modern soil	0.73	Holocene	0	-2.71025	-7.63563	Breeker et al. 2009 Pinyon-Juniper woodland
Sevilleta National Wildlife Refuge, central New Mexico	modern soil	0.79	Holocene	0	-2.57575	-6.82742	Breeker et al. 2009 Pinyon-Juniper woodland
Sevilleta National Wildlife Refuge, central New Mexico	modern soil	0.84	Holocene	0	-3.7105	-6.54799	Breeker et al. 2009 Pinyon-Juniper woodland
Sevilleta National Wildlife Refuge, central New Mexico	modern soil	0.84	Holocene	0	-6.07575	-6.87565	Breeker et al. 2009 Pinyon-Juniper woodland
Sevilleta National Wildlife Refuge, central New Mexico	modern soil	0.88	Holocene	0	-2.48225	-4.2668	Breeker et al. 2009 Pinyon-Juniper woodland
Sevilleta National Wildlife Refuge, central New Mexico	modern soil	0.93	Holocene	0	-1.0055	-6.0028	Breeker et al. 2009 Pinyon-Juniper woodland
Sevilleta National Wildlife Refuge, central New Mexico	modern soil	0.93	Holocene	0	-3.57475	-6.53879	Breeker et al. 2009 Pinyon-Juniper woodland
Sevilleta National Wildlife Refuge, central New Mexico	modern soil	0.07	Holocene	0	4.29635	0.0150922	Breeker et al. 2009 shrubland
Sevilleta National Wildlife Refuge, central New Mexico	modern soil	0.08	Holocene	0	0.62885	0.150148	Breeker et al. 2009 shrubland
Sevilleta National Wildlife Refuge, central New Mexico	modern soil	0.08	Holocene	0	0.92495	0.24761	Breeker et al. 2009 shrubland
Sevilleta National Wildlife Refuge, central New Mexico	modern soil	0.08	Holocene	0	1.74235	0.958192	Breeker et al. 2009 shrubland
Sevilleta National Wildlife Refuge, central New Mexico	modern soil	0.11	Holocene	0	1.31755	1.44023	Breeker et al. 2009 shrubland
Sevilleta National Wildlife Refuge, central New Mexico	modern soil	0.11	Holocene	0	0.46295	0.686987	Breeker et al. 2009 shrubland
Sevilleta National Wildlife Refuge, central New Mexico	modern soil	0.14	Holocene	0	1.51195	0.736315	Breeker et al. 2009 shrubland
Sevilleta National Wildlife Refuge, central New Mexico	modern soil	0.14	Holocene	0	0.90195	1.49652	Breeker et al. 2009 shrubland
Sevilleta National Wildlife Refuge, central New Mexico	modern soil	0.16	Holocene	0	1.11795	0.928456	Breeker et al. 2009 shrubland
Sevilleta National Wildlife Refuge, central New Mexico	modern soil	0.16	Holocene	0	0.21595	0.990713	Breeker et al. 2009 shrubland
Sevilleta National Wildlife Refuge, central New Mexico	modern soil	0.18	Holocene	0	3.80755	1.46669	Breeker et al. 2009 shrubland
Sevilleta National Wildlife Refuge, central New Mexico	modern soil	0.27	Holocene	0	-0.41225	-2.254	Breeker et al. 2009 shrubland
Sevilleta National Wildlife Refuge, central New Mexico	modern soil	0.285	Holocene	0	0.03475	0.062829	Breeker et al. 2009 shrubland
Sevilleta National Wildlife Refuge, central New Mexico	modern soil	0.32	Holocene	0	0.47635	-0.333187	Breeker et al. 2009 shrubland
Sevilleta National Wildlife Refuge, central New Mexico	modern soil	0.33	Holocene	0	-0.20265	-0.00837834	Breeker et al. 2009 shrubland
Sevilleta National Wildlife Refuge, central New Mexico	modern soil	0.34	Holocene	0	-0.43365	-0.363818	Breeker et al. 2009 shrubland
Sevilleta National Wildlife Refuge, central New Mexico	modern soil	0.34	Holocene	0	-0.06085	-0.341143	Breeker et al. 2009 shrubland
Sevilleta National Wildlife Refuge, central New Mexico	modern soil	0.35	Holocene	0	0.85235	0.523489	Breeker et al. 2009 shrubland
Sevilleta National Wildlife Refuge, central New Mexico	modern soil	0.37	Holocene	0	1.30855	0.867592	Breeker et al. 2009 shrubland
Sevilleta National Wildlife Refuge, central New Mexico	modern soil	0.38	Holocene	0	0.14675	-0.580026	Breeker et al. 2009 shrubland
Sevilleta National Wildlife Refuge, central New Mexico	modern soil	0.4	Holocene	0	1.26115	-0.0272742	Breeker et al. 2009 shrubland
Sevilleta National Wildlife Refuge, central New Mexico	modern soil	0.4	Holocene	0	0.49415	0.172226	Breeker et al. 2009 shrubland
Sevilleta National Wildlife Refuge, central New Mexico	modern soil	0.4	Holocene	0	2.03215	1.11403	Breeker et al. 2009 shrubland
Sevilleta National Wildlife Refuge, central New Mexico	modern soil	0.43	Holocene	0	-0.93545	-0.794842	Breeker et al. 2009 shrubland
Sevilleta National Wildlife Refuge, central New Mexico	modern soil	0.43	Holocene	0	-0.35085	-0.661974	Breeker et al. 2009 shrubland
Sevilleta National Wildlife Refuge, central New Mexico	modern soil	0.46	Holocene	0	0.81895	-0.642681	Breeker et al. 2009 shrubland
Sevilleta National Wildlife Refuge, central New Mexico	modern soil	0.46	Holocene	0	0.64355	-0.997723	Breeker et al. 2009 shrubland
Sevilleta National Wildlife Refuge, central New Mexico	modern soil	0.46	Holocene	0	2.04785	1.51462	Breeker et al. 2009 shrubland
Sevilleta National Wildlife Refuge, central New Mexico	modern soil	0.56	Holocene	0	-0.19365	-1.95047	Breeker et al. 2009 shrubland
Sevilleta National Wildlife Refuge, central New Mexico	modern soil	0.56	Holocene	0	0.16575	-2.10183	Breeker et al. 2009 shrubland
Sevilleta National Wildlife Refuge, central New Mexico	modern soil	0.63	Holocene	0	-0.28565	-2.43182	Breeker et al. 2009 shrubland
Sevilleta National Wildlife Refuge, central New Mexico	modern soil	0.67	Holocene	0	-1.86085	-3.32887	Breeker et al. 2009 shrubland
Sevilleta National Wildlife Refuge, central New Mexico	modern soil	0.75	Holocene	0	-1.48145	-4.06302	Breeker et al. 2009 shrubland
Sevilleta National Wildlife Refuge, central New Mexico	modern soil	0.81	Holocene	0	-1.15825	-3.50351	Breeker et al. 2009 shrubland
Sevilleta National Wildlife Refuge, central New Mexico	modern soil	0.005	Holocene	0	6.3152	1.36809	Breeker et al. 2009 creosote
Sevilleta National Wildlife Refuge, central New Mexico	modern soil	0.005	Holocene	0	5.53895	0.998588	Breeker et al. 2009 creosote
Sevilleta National Wildlife Refuge, central New Mexico	modern soil	0.04	Holocene	0	0.59545	0.300612	Breeker et al. 2009 creosote
Sevilleta National Wildlife Refuge, central New Mexico	modern soil	0.07	Holocene	0	0.9872	-1.78809	Breeker et al. 2009 creosote
Sevilleta National Wildlife Refuge, central New Mexico	modern soil	0.07	Holocene	0	1.24095	1.85148	Breeker et al. 2009 creosote
Sevilleta National Wildlife Refuge, central New Mexico	modern soil	0.09	Holocene	0	1.25945	0.341889	Breeker et al. 2009 creosote
Sevilleta National Wildlife Refuge, central New Mexico	modern soil	0.09	Holocene	0	0.71895	0.564436	Breeker et al. 2009 creosote
Sevilleta National Wildlife Refuge, central New Mexico	modern soil	0.11	Holocene	0	1.5502	0.128543	Breeker et al. 2009 creosote
Sevilleta National Wildlife Refuge, central New Mexico	modern soil	0.11	Holocene	0	1.52895	-0.149206	Breeker et al. 2009 creosote
Sevilleta National Wildlife Refuge, central New Mexico	modern soil	0.135	Holocene	0	0.95045	0.564187	Breeker et al. 2009 creosote
Sevilleta National Wildlife Refuge, central New Mexico	modern soil	0.135	Holocene	0	0.9542	-0.285469	Breeker et al. 2009 creosote
Sevilleta National Wildlife Refuge, central New Mexico	modern soil	0.135	Holocene	0	0.10995	-0.129064	Breeker et al. 2009 creosote
Sevilleta National Wildlife Refuge, central New Mexico	modern soil	0.19	Holocene	0	0.44195	-0.212364	Breeker et al. 2009 creosote
Sevilleta National Wildlife Refuge, central New Mexico	modern soil	0.19	Holocene	0	1.2092	-0.391893	Breeker et al. 2009 creosote
Sevilleta National Wildlife Refuge, central New Mexico	modern soil	0.22	Holocene	0	0.1497	-0.989413	Breeker et al. 2009 creosote
Sevilleta National Wildlife Refuge, central New Mexico	modern soil	0.22	Holocene	0	-0.17855	-0.526167	Breeker et al. 2009 creosote
Sevilleta National Wildlife Refuge, central New Mexico	modern soil	0.26	Holocene	0	-0.81955	-1.55038	Breeker et al. 2009 creosote
Sevilleta National Wildlife Refuge, central New Mexico	modern soil	0.26	Holocene	0	-0.7173	-1.55684	Breeker et al. 2009 creosote
Sevilleta National Wildlife Refuge, central New Mexico	modern soil	0.3	Holocene	0	-0.19955	-1.39298	Breeker et al. 2009 creosote
Sevilleta National Wildlife Refuge, central New Mexico	modern soil	0.3	Holocene	0	1.0622	-0.491356	Breeker et al. 2009 creosote
Sevilleta National Wildlife Refuge, central New Mexico	modern soil	0.34	Holocene	0	-0.83355	-2.30032	Breeker et al. 2009 creosote
Sevilleta National Wildlife Refuge, central New Mexico	modern soil	0.34	Holocene	0	-0.3928	-2.01661	Breeker et al. 2009 creosote
Sevilleta National Wildlife Refuge, central New Mexico	modern soil	0.4	Holocene	0	0.29695	-2.04819	Breeker et al. 2009 creosote
Sevilleta National Wildlife Refuge, central New Mexico	modern soil	0.4	Holocene	0	0.01445	-1.64636	Breeker et al. 2009 creosote
Sevilleta National Wildlife Refuge, central New Mexico	modern soil	0.46	Holocene	0	-0.39355	-1.87239	Breeker et al. 2009 creosote
Sevilleta National Wildlife Refuge, central New Mexico	modern soil	0.46	Holocene	0	-1.47355	-2.20733	Breeker et al. 2009 creosote
Sevilleta National Wildlife Refuge, central New Mexico	modern soil	0.5	Holocene	0	-0.01255	-2.18719	Breeker et al. 2009 creosote
Sevilleta National Wildlife Refuge, central New Mexico	modern soil	0.53	Holocene	0	-1.46955	-2.9702	Breeker et al. 2009 creosote
Sevilleta National Wildlife Refuge, central New Mexico	modern soil	0.53	Holocene	0	-0.8273	-2.71085	Breeker et al. 2009 creosote
Sevilleta National Wildlife Refuge, central New Mexico	modern soil	0.56	Holocene	0	-1.1633	-3.77361	Breeker et al. 2009 creosote
Sevilleta National Wildlife Refuge, central New Mexico	modern soil	0.56	Holocene	0	-1.10605	-3.11343	Breeker et al. 2009 creosote
Sevilleta National Wildlife Refuge, central New Mexico	modern soil	0.6	Holocene	0	0.66645	-2.01487	Breeker et al. 2009 creosote
Sevilleta National Wildlife Refuge, central New Mexico	modern soil	0.61	Holocene	0	0.2672	-2.94384	Breeker et al. 2009 creosote
Sevilleta National Wildlife Refuge, central New Mexico	modern soil	0.66	Holocene	0	-0.56955	-3.48915	Breeker et al. 2009 creosote
Sevilleta National Wildlife Refuge, central New Mexico	modern soil	0.68	Holocene	0	-0.1823	-2.92122	Breeker et al. 2009 creosote
Sevilleta National Wildlife Refuge, central New Mexico	modern soil	0.7	Holocene	0	-0.5888	-3.60353	Breeker et al. 2009 creosote
Sevilleta National Wildlife Refuge, central New Mexico	modern soil	0.71	Holocene	0	-0.62705	-3.87257	Breeker et al. 2009 creosote
Sevilleta National Wildlife Refuge, central New Mexico	modern soil	0.73	Holocene	0	-0.97355	-4.25028	Breeker et al. 2009 creosote
Sevilleta National Wildlife Refuge, central New Mexico	modern soil	0.79	Holocene	0	-1.35155	-4.80354	Breeker et al. 2009 creosote
Sevilleta National Wildlife Refuge, central New Mexico	modern soil	0.81	Holocene	0	0.8857	-2.41471	Breeker et al. 2009 creosote
Sevilleta National Wildlife Refuge, central New Mexico	modern soil	0.83	Holocene	0	0.86595	-2.71533	Breeker et al. 2009 creosote
Sevilleta National Wildlife Refuge, central New Mexico	modern soil	0.86	Holocene	0	-1.59255	-4.32289	Breeker et al. 2009 creosote
Sevilleta National Wildlife Refuge, central New Mexico	modern soil	0.87	Holocene	0	-1.2808	-3.655	Breeker et al. 2009 creosote
Sevilleta National Wildlife Refuge, central New Mexico	modern soil	0.89	Holocene	0	-0.0598	-3.62317	Breeker et al. 2009 creosote
Sevilleta National Wildlife Refuge, central New Mexico	modern soil	0.91	Holocene	0	0.2917	-2.78197	Breeker et al. 2009 creosote
Sevilleta National Wildlife Refuge, central New Mexico	modern soil	0.92	Holocene	0	1.46945	-2.07977	Breeker et al. 2009 creosote
Sevilleta National Wildlife Refuge, central New Mexico	modern soil	0.93	Holocene	0	-0.99105	-4.26048	Breeker et al. 2009 creosote
Sevilleta National Wildlife Refuge, central New Mexico	modern soil	0.94	Holocene	0	2.59045	-0.773082	Breeker et al. 2009 creosote
Sevilleta National Wildlife Refuge, central New Mexico	modern soil	0.97	Holocene	0	1.8367	-2.00069	Breeker et al. 2009 creosote
Sevilleta National Wildlife Refuge, central New Mexico	modern soil	0.7	Holocene	0	-3.18	-3.77	Breeker et al. 2009 creosote
Rostov, Russia	modern soil		Holocene	0	-10.1	-8.9	Kovda et al 2014
Rostov, Russia	modern soil		Holocene	0	-9.9	-9.08	Kovda et al 2014
Rostov, Russia	modern soil		Holocene	0	-9.6	-9.37	Kovda et al 2014
Rostov, Russia	modern soil		Holocene	0	-9.8	-9.38	Kovda et al 2014
Rostov, Russia	modern soil		Holocene	0	-8.9	-8.4	Kovda et al 2014
Rostov, Russia	modern soil		Holocene	0	-9.4	-8.31	Kovda et al 2014
Rostov, Russia	modern soil		Holocene	0	-9.8	-8.7	Kovda et al 2014
Rostov, Russia	modern soil		Holocene	0	-9.4	-8.89	Kovda et al 2014
Rostov, Russia	modern soil		Holocene	0	-9.7	-8.79	Kovda et al 2014
Rostov, Russia	modern soil		Holocene	0	-9.1	-8.7	Kovda et al 2014
Bikaner, India	modern soil	not given	Holocene	0	1.17	-4.87	Salomons et al. 1978
Bikaner, India	modern soil	not given	Holocene	0	-0.16	-5.09	Salomons et al. 1978
Bikaner, India	modern soil	not given	Holocene	0	0.08	-5.77	Salomons et al. 1978
Bikaner, India	modern soil	not given	Holocene	0	0.27	-6.36	Salomons et al. 1978
Bikaner, India	modern soil	not given	Holocene	0	-2.49	-4.01	Salomons et al. 1978
Bikaner, India	modern soil	not given	Holocene	0	-4.19	-5.94	Salomons et al. 1978
Bikaner, India	modern soil	not given	Holocene	0	0.86	-3.29	Salomons et al. 1978
Bikaner, India	modern soil	not given	Holocene	0	-0.93	-2.73	Salomons et al. 1978
Bikaner, India	modern soil	not given	Holocene	0	-8.75	-6.54	Salomons et al. 1978
Mashhad, NE Iran			Modern soil	0	-5.81	-5.42	Bayat et al 2017
Mashhad, NE Iran			Modern soil	0	-5.18	-5.26	Bayat et al 2017
Mashhad, NE Iran			Modern soil	0	-6.87	-6.02	Bayat et al 2017
Mashhad, NE Iran			Modern soil	0	-5.28	-2.88	Bayat et al 2017
Mashhad, NE Iran			Modern soil	0	-5.56	-6.77	Bayat et al 2017
Mashhad, NE Iran			Modern soil	0	-2.91	-3.46	Bayat et al 2017
Mashhad, NE Iran			Modern soil	0	-4.39	-4.69	Bayat et al 2017
Lake Charles series vertisols, Wharton County, SE Texas, USA	modern soil	0.9	Holocene	0	-4.56	-2.85	Miller et al 1997			Excluded because values reported are for "soft carbonate" and soil organic matter d13C and d18O
Lake Charles series vertisols, Wharton County, SE Texas, USA	modern soil	1.1	Holocene	0	-3.94	-3.36	Miller et al 1997
Lake Charles series vertisols, Wharton County, SE Texas, USA	modern soil	0.7	Holocene	0	-4.58	-2.64	Miller et al 1997
Lake Charles series vertisols, Wharton County, SE Texas, USA	modern soil	1.3	Holocene	0	-2.98	-3.56	Miller et al 1997
Lake Charles series vertisols, Wharton County, SE Texas, USA	modern soil	2.2	Holocene	0	-3.1	-3.29	Miller et al 1997
Lake Charles series vertisols, Wharton County, SE Texas, USA	modern soil	0.1	Holocene	0	-3.8	-2.48	Miller et al 1997
Lake Charles series vertisols, Wharton County, SE Texas, USA	modern soil	0.8	Holocene	0	-7.08	-3.27	Miller et al 1997
Lake Charles series vertisols, Wharton County, SE Texas, USA	modern soil	1.7	Holocene	0	-2.55	-3.49	Miller et al 1997
Lake Charles series vertisols, Wharton County, SE Texas, USA	modern soil	1.6	Holocene	0	-4.09	-2.65	Miller et al 1997
Lake Charles series vertisols, Wharton County, SE Texas, USA	modern soil		Holocene	0	-5.54	-3	Miller et al 1997
Ajo Mountains, Arizona, USA		0.29	Holocene	0	-2.8	-1.3	Liu et al 1996
Ajo Mountains, Arizona, USA		0.36	Holocene	0	-2.8	-5.9	Liu et al 1996
Ajo Mountains, Arizona, USA		0.39	Holocene	0	-3.4	-5.9	Liu et al 1996
Ajo Mountains, Arizona, USA		0.46	Holocene	0	-3.4	-5.8	Liu et al 1996
Ajo Mountains, Arizona, USA		0.57	Holocene	0	-3.9	-6.1	Liu et al 1996
Ajo Mountains, Arizona, USA		0.67	Holocene	0	-4	-6.2	Liu et al 1996
Ajo Mountains, Arizona, USA		0.83	Holocene	0	-4.1	-6.1	Liu et al 1996
Ajo Mountains, Arizona, USA		0.93	Holocene	0	-4.1	-6.1	Liu et al 1996
Ajo Mountains, Arizona, USA		1.05	Holocene	0	-4.2	-6.2	Liu et al 1996
Ajo Mountains, Arizona, USA		1.14	Holocene	0	-4.8	-6.7	Liu et al 1996
Ajo Mountains, Arizona, USA		1.24	Holocene	0	-5.1	-6.3	Liu et al 1996
Ajo Mountains, Arizona, USA		1.35	Holocene	0	-4.9	-6.5	Liu et al 1996
Ajo Mountains, Arizona, USA		1.47	Holocene	0	-4.6	-6.2	Liu et al 1996
Mashhad, NE Iran			Modern soil	0	-5.81	-5.42	Bayat et al 2017
Mashhad, NE Iran			Modern soil	0	-5.18	-5.26	Bayat et al 2017
Mashhad, NE Iran			Modern soil	0	-6.87	-6.02	Bayat et al 2017
Mashhad, NE Iran			Modern soil	0	-5.28	-2.88	Bayat et al 2017
Mashhad, NE Iran			Modern soil	0	-5.56	-6.77	Bayat et al 2017
Mashhad, NE Iran			Modern soil	0	-2.91	-3.46	Bayat et al 2017
Mashhad, NE Iran			Modern soil	0	-4.39	-4.69	Bayat et al 2017
Eagle Valley, Ursine, Nevada, USA	Petrocalcic Paleargid	0.4	surface soil	0	-5.6	-8.7	Gardner, 1984			Excluded because n<8
Eagle Valley, Ursine, Nevada, USA	Petrocalcic Paleargid	0.7	surface soil	0	-5.6	-8.3	Gardner, 1984
Eagle Valley, Ursine, Nevada, USA	Petrocalcic Paleargid	0.6	surface soil	0	-5.3	-8.1	Gardner, 1984
Eagle Valley, Ursine, Nevada, USA	Petrocalcic Paleargid	0.45	surface soil	0	-5.5	-8	Gardner, 1984
Eagle Valley, Ursine, Nevada, USA	Petrocalcic Paleargid	0.3	surface soil	0	-4.7	-7.3	Gardner, 1984
Eagle Valley, Ursine, Nevada, USA	Petrocalcic Paleargid	0.8	surface soil	0	-2.2	-5.4	Gardner, 1984
PaM-3c, Panamint Mountains, Nevada, USA	surface soil (Aridisol)	surface soil	Holocene	0	-8.1	-13.4	Quade et al 1989			Excluded because samples from two different locations
SM-3(B)a, Spring Mountains, southern Nevada, USA	surface soil (Aridisol)	surface soil	Holocene	0	-5.3	-13.4	Quade et al 1989
PaM-3a, Panamint Mountains, Nevada, USA	surface soil (Aridisol)	surface soil	Holocene	0	-7.9	-13.3	Quade et al 1989
SM-4a, Spring Mountains, southern Nevada, USA	surface soil (Aridisol)	surface soil	Holocene	0	-8.1	-13.1	Quade et al 1989
SM-3(B)a, Spring Mountains, southern Nevada, USA	surface soil (Aridisol)	surface soil	Holocene	0	-3.9	-13	Quade et al 1989
SM-2b, Spring Mountains, southern Nevada, USA	surface soil (Aridisol)	surface soil	Holocene	0	-5	-12.7	Quade et al 1989
SM-6b(2), Spring Mountains, southern Nevada, USA	surface soil (Aridisol)	surface soil	Holocene	0	-8.7	-12.6	Quade et al 1989
PaM-4b, Panamint Mountains, Nevada, USA	surface soil (Aridisol)	surface soil	Holocene	0	-8	-12.6	Quade et al 1989
SM-3(B)a, Spring Mountains, southern Nevada, USA	surface soil (Aridisol)	surface soil	Holocene	0	-4.4	-12.6	Quade et al 1989
SM-5b(2), Spring Mountains, southern Nevada, USA	surface soil (Aridisol)	surface soil	Holocene	0	-8.4	-12.5	Quade et al 1989
#35 soil, South Dakota, USA	modern soil (Mollisol)	not given	Holocene	0	-1.9	-6.1	Cerling and Quade 1993; Cerling and Wang 1996			Excluded because samples from two different locations and n > 8
#38 soil, South Dakota, USA	modern soil (Mollisol)	0.32	Holocene	0	-2	-9.7	Cerling and Quade 1993; Cerling and Wang 1996
#38 soil, South Dakota, USA	modern soil (Mollisol)	0.47	Holocene	0	-1	-9.7	Cerling and Quade 1993; Cerling and Wang 1996
#35 soil, South Dakota, USA	modern soil (Mollisol)	0.42	Holocene	0	-0.9	-9.7	Cerling and Quade 1993; Cerling and Wang 1996
#35 soil, South Dakota, USA	modern soil (Mollisol)	0.27	Holocene	0	-1.2	-9.6	Cerling and Quade 1993; Cerling and Wang 1996
#38 soil, South Dakota, USA	modern soil (Mollisol)	0.25	Holocene	0	-0.7	-9.5	Cerling and Quade 1993; Cerling and Wang 1996
#38 soil, South Dakota, USA	modern soil (Mollisol)	0.52	Holocene	0	-0.8	-9.4	Cerling and Quade 1993; Cerling and Wang 1996
#38 soil, South Dakota, USA	modern soil (Mollisol)	0.37	Holocene	0	-0.7	-9.4	Cerling and Quade 1993; Cerling and Wang 1996
#38 soil, South Dakota, USA	modern soil (Mollisol)	0.72	Holocene	0	-1.3	-9.1	Cerling and Quade 1993; Cerling and Wang 1996
Bikaner, India	modern soil	not given	Holocene	0	1.17	-4.87	Salomons et al. 1978
Bikaner, India	modern soil	not given	Holocene	0	-0.16	-5.09	Salomons et al. 1978
Bikaner, India	modern soil	not given	Holocene	0	0.08	-5.77	Salomons et al. 1978
Bikaner, India	modern soil	not given	Holocene	0	0.27	-6.36	Salomons et al. 1978
Bikaner, India	modern soil	not given	Holocene	0	-2.49	-4.01	Salomons et al. 1978
Bikaner, India	modern soil	not given	Holocene	0	-4.19	-5.94	Salomons et al. 1978
Bikaner, India	modern soil	not given	Holocene	0	0.86	-3.29	Salomons et al. 1978
Bikaner, India	modern soil	not given	Holocene	0	-0.93	-2.73	Salomons et al. 1978
Bikaner, India	modern soil	not given	Holocene	0	-8.75	-6.54	Salomons et al. 1978
Pali, India	modern soil	not given	Holocene	0	-0.77	-3.98	Salomons et al. 1978
Pali, India	modern soil	not given	Holocene	0	-0.87	-4.43	Salomons et al. 1978
Pali, India	modern soil	not given	Holocene	0	-0.38	-4.6	Salomons et al. 1978
Pali, India	modern soil	not given	Holocene	0	-2	-5	Salomons et al. 1978
Pali, India	modern soil	not given	Holocene	0	-0.6	-4.06	Salomons et al. 1978
Tajura, Libya	modern soil	35	Holocene	0	-6.05	-4.62	Salomons et al. 1978
Tajura, Libya	modern soil	37	Holocene	0	-5.16	-5.19	Salomons et al. 1978
Tajura, Libya	modern soil	67	Holocene	0	-6.25	-4.66	Salomons et al. 1978
Tajura, Libya	modern soil	72	Holocene	0	-6.61	-4.74	Salomons et al. 1978
Tajura, Libya	modern soil	82	Holocene	0	-6.43	-4.71	Salomons et al. 1978
Almeria, Spain	modern soil	not given	Holocene	0	-3.46	-1.04	Salomons et al. 1978
Almeria, Spain	modern soil	not given	Holocene	0	-4.18	-1.6	Salomons et al. 1978
Almeria, Spain	modern soil	not given	Holocene	0	-4.48	-2.19	Salomons et al. 1978
Almeria, Spain	modern soil	not given	Holocene	0	-4.4	-2.01	Salomons et al. 1978
Almeria, Spain	modern soil	not given	Holocene	0	-5.58	-3.3	Salomons et al. 1978
Almeria, Spain	modern soil	not given	Holocene	0	-4.48	-1.89	Salomons et al. 1978
Almeria, Spain	modern soil	not given	Holocene	0	-3.53	-1.61	Salomons et al. 1978
Almeria, Spain	modern soil	not given	Holocene	0	-5.74	-4.06	Salomons et al. 1978
Almeria, Spain	modern soil	not given	Holocene	0	-5.06	-1.4	Salomons et al. 1978
Almeria, Spain	modern soil	not given	Holocene	0	-3.08	-0.49	Salomons et al. 1978
Almeria, Spain	modern soil	not given	Holocene	0	-4.04	-1.53	Salomons et al. 1978
Almeria, Spain	modern soil	not given	Holocene	0	-4.57	-2.74	Salomons et al. 1978
Almeria, Spain	modern soil	not given	Holocene	0	-7.42	-6.09	Salomons et al. 1978
Argentina	surface soil	not given	Holocene	0	-9.3	-4.5	Latorre et al. 1997			Excluded because n<8
Argentina	surface soil	not given	Holocene?	0	-3.5	-3.5	Latorre et al. 1997
Argentina	surface soil	not given	Holocene	0	-7.6	-2.8	Latorre et al. 1997
Argentina	surface soil	not given	Holocene	0	-7.2	-1.2	Latorre et al. 1997
Argentina	surface soil	not given	Holocene	0	3.2	-0.2	Latorre et al. 1997
Argentina	surface soil	not given	Holocene	0	-5.2	1.8	Latorre et al. 1997
Burchard soil (8038), Lincoln, Nebraska, USA	modern soil (Mollisol)	0.97	Holocene	0	-2.1	-5.1	Cerling et al., 1989; Cerling and Quade 1993; Cerling and Wang 1996			Excluded because n<8
Burchard soil (8038), Lincoln, Nebraska, USA	modern soil (Mollisol)	1.08	Holocene	0	-2.3	-4.9	Cerling et al., 1989; Cerling and Quade 1993; Cerling and Wang 1996
Burchard soil (8038), Lincoln, Nebraska, USA	modern soil (Mollisol)	1.2	Holocene	0	-1.2	-4.8	Cerling et al., 1989; Cerling and Quade 1993; Cerling and Wang 1996
Burchard soil (8038), Lincoln, Nebraska, USA	modern soil (Mollisol)	1.27	Holocene	0	-3.4	-4.5	Cerling et al., 1989; Cerling and Quade 1993; Cerling and Wang 1996
Burchard soil (8038), Lincoln, Nebraska, USA	modern soil (Mollisol)	1.12	Holocene	0	-3.1	-4.4	Cerling et al., 1989; Cerling and Quade 1993; Cerling and Wang 1996
Burchard soil (8038), Lincoln, Nebraska, USA	modern soil (Mollisol)	1.17	Holocene	0	-2.9	-4.4	Cerling et al., 1989; Cerling and Quade 1993; Cerling and Wang 1996
Burchard soil (8038), Lincoln, Nebraska, USA	modern soil (Mollisol)	1.02	Holocene	0	-2.1	-4.1	Cerling et al., 1989; Cerling and Quade 1993; Cerling and Wang 1996
Clarion I soil (#28), Pocahontas, Iowa, USA	modern soil (Mollisol)	1.45	Holocene	0	-2.2	-5.4	Cerling et al., 1989; Cerling and Quade 1993; Cerling and Wang 1996
Clarion I soil (#28), Pocahontas, Iowa, USA	modern soil (Mollisol)	1.3	Holocene	0	-4.1	-5	Cerling et al., 1989; Cerling and Quade 1993; Cerling and Wang 1996
Clarion I soil (#28), Pocahontas, Iowa, USA	modern soil (Mollisol)	1.6	Holocene	0	-3.2	-5	Cerling et al., 1989; Cerling and Quade 1993; Cerling and Wang 1996
Clarion I soil (#28), Pocahontas, Iowa, USA	modern soil (Mollisol)	1.2	Holocene	0	-3.1	-5	Cerling et al., 1989; Cerling and Quade 1993; Cerling and Wang 1996
Clarion I soil (#28), Pocahontas, Iowa, USA	modern soil (Mollisol)	1.55	Holocene	0	-3.9	-5	Cerling et al., 1989; Cerling and Quade 1993; Cerling and Wang 1996
Clarion I soil (#28), Pocahontas, Iowa, USA	modern soil (Mollisol)	1.5	Holocene	0	-3.8	-4.9	Cerling et al., 1989; Cerling and Quade 1993; Cerling and Wang 1996
Clarion I soil (#28), Pocahontas, Iowa, USA	modern soil (Mollisol)	1.25	Holocene	0	-4.9	-4.8	Cerling et al., 1989; Cerling and Quade 1993; Cerling and Wang 1996
Clarion I soil (#28), Pocahontas, Iowa, USA	modern soil (Mollisol)	1.63	Holocene	0	-3.1	-4.8	Cerling et al., 1989; Cerling and Quade 1993; Cerling and Wang 1996
Clarion I soil (#28), Pocahontas, Iowa, USA	modern soil (Mollisol)	1.67	Holocene	0	-2.8	-4.8	Cerling et al., 1989; Cerling and Quade 1993; Cerling and Wang 1996
Clarion I soil (#28), Pocahontas, Iowa, USA	modern soil (Mollisol)	1.15	Holocene	0	-4.2	-4.4	Cerling et al., 1989; Cerling and Quade 1993; Cerling and Wang 1996
Dwight soil series (8048), Manhattan, Kansas, USA	modern soil (Mollisol)	1.06	Holocene	0	-2.1	-5	Cerling et al., 1989; Cerling and Quade 1993; Cerling and Wang 1996
Dwight soil series (8048), Manhattan, Kansas, USA	modern soil (Mollisol)	1.06	Holocene	0	-1.8	-4.8	Cerling et al., 1989; Cerling and Quade 1993; Cerling and Wang 1996
Dwight soil series (8048), Manhattan, Kansas, USA	modern soil (Mollisol)	0.56	Holocene	0	-2.3	-4.4	Cerling et al., 1989; Cerling and Quade 1993; Cerling and Wang 1996
Dwight soil series (8048), Manhattan, Kansas, USA	modern soil (Mollisol)	0.74	Holocene	0	-1.4	-4.4	Cerling et al., 1989; Cerling and Quade 1993; Cerling and Wang 1996									This one works
Dwight soil series (8048), Manhattan, Kansas, USA	modern soil (Mollisol)	0.56	Holocene	0	-1.7	-4.2	Cerling et al., 1989; Cerling and Quade 1993; Cerling and Wang 1996
Dwight soil series (8048), Manhattan, Kansas, USA	modern soil (Mollisol)	0.85	Holocene	0	-1.2	-4	Cerling et al., 1989; Cerling and Quade 1993; Cerling and Wang 1996
Dwight soil series (8048), Manhattan, Kansas, USA	modern soil (Mollisol)	0.96	Holocene	0	-1.2	-4	Cerling et al., 1989; Cerling and Quade 1993; Cerling and Wang 1996
Dwight soil series (8048), Manhattan, Kansas, USA	modern soil (Mollisol)	0.74	Holocene	0	-1.1	-4	Cerling et al., 1989; Cerling and Quade 1993; Cerling and Wang 1996
Dwight soil series (8048), Manhattan, Kansas, USA	modern soil (Mollisol)	0.65	Holocene	0	-1.3	-3.5	Cerling et al., 1989; Cerling and Quade 1993; Cerling and Wang 1996
Dwight soil series (8048), Manhattan, Kansas, USA	modern soil (Mollisol)	0.65	Holocene	0	-1.3	-2.8	Cerling et al., 1989; Cerling and Quade 1993; Cerling and Wang 1996
Eagle Valley, Ursine, Nevada, USA	Petrocalcic Paleargid	0.4	surface soil	0	-5.6	-8.7	Gardner, 1984
Eagle Valley, Ursine, Nevada, USA	Petrocalcic Paleargid	0.7	surface soil	0	-5.6	-8.3	Gardner, 1984			Excluded because n < 8
Eagle Valley, Ursine, Nevada, USA	Petrocalcic Paleargid	0.6	surface soil	0	-5.3	-8.1	Gardner, 1984
Eagle Valley, Ursine, Nevada, USA	Petrocalcic Paleargid	0.45	surface soil	0	-5.5	-8	Gardner, 1984
Eagle Valley, Ursine, Nevada, USA	Petrocalcic Paleargid	0.3	surface soil	0	-4.7	-7.3	Gardner, 1984
Eagle Valley, Ursine, Nevada, USA	Petrocalcic Paleargid	0.8	surface soil	0	-2.2	-5.4	Gardner, 1984
Gabhir Kas, Pakistan	Potwar Loess	not given	Holocene	0	-0.2	-7.7	Quade et al. 1989, Quade and Cerling 1995
Gabhir Kas, Pakistan	Potwar Loess	not given	Holocene	0	0.9	-7.2	Quade et al. 1989, Quade and Cerling 1995						Included
Gabhir Kas, Pakistan	Potwar Loess	not given	Holocene	0	0.9	-6.5	Quade et al. 1989, Quade and Cerling 1995
Gabhir Kas, Pakistan	Potwar Loess	not given	Holocene	0	0.4	-6.4	Quade et al. 1989, Quade and Cerling 1995
Gabhir Kas, Pakistan	Potwar Loess	not given	Holocene	0	1.1	-6.3	Quade et al. 1989, Quade and Cerling 1995
Gabhir Kas, Pakistan	Potwar Loess	not given	Holocene	0	1.1	-6.3	Quade et al. 1989, Quade and Cerling 1995
Gabhir Kas, Pakistan	Potwar Loess	not given	Holocene	0	1.5	-6	Quade et al. 1989, Quade and Cerling 1995
Gabhir Kas, Pakistan	Potwar Loess	not given	Holocene	0	1.1	-5.5	Quade et al. 1989, Quade and Cerling 1995
Gabhir Kas, Pakistan	Potwar Loess	not given	Holocene	0	1.5	-5.3	Quade et al. 1989, Quade and Cerling 1995
Gabhir Kas, Pakistan	Potwar Loess	not given	Holocene	0	1.7	-5.3	Quade et al. 1989, Quade and Cerling 1995
Gabhir Kas, Pakistan	Potwar Loess	not given	Holocene	0	1.4	-5.2	Quade et al. 1989, Quade and Cerling 1995
Jornada I, Las Cruces, New Mexico, USA	Ustollic Haplargid	0.8	surface soil	0	-0.7	-5.4	Gardner, 1984			Excluded because mid-pleistocene, not modern
Jornada I, Las Cruces, New Mexico, USA	Ustollic Haplargid	0.95	surface soil	0	-0.4	-5.4	Gardner, 1984
Jornada I, Las Cruces, New Mexico, USA	Ustollic Haplargid	1.1	surface soil	0	-0.7	-5.3	Gardner, 1984
Jornada I, Las Cruces, New Mexico, USA	Ustollic Haplargid	1.25	surface soil	0	-0.6	-5.2	Gardner, 1984
Jornada I, Las Cruces, New Mexico, USA	Ustollic Haplargid	1.6	surface soil	0	-0.8	-5.1	Gardner, 1984
Jornada I, Las Cruces, New Mexico, USA	Ustollic Haplargid	1.4	surface soil	0	-0.5	-5.1	Gardner, 1984
Lower La Mesa, Las Cruces, New Mexico, USA	Petrocalcic Paleargid	0.35	surface soil	0	-3.3	-6.2	Gardner, 1984
Lower La Mesa, Las Cruces, New Mexico, USA	Petrocalcic Paleargid	1.5	surface soil	0	-4	-6.1	Gardner, 1984			Excluded because mid-pleistocene, not modern
Lower La Mesa, Las Cruces, New Mexico, USA	Petrocalcic Paleargid	0.8	surface soil	0	-3.8	-6.1	Gardner, 1984
Lower La Mesa, Las Cruces, New Mexico, USA	Petrocalcic Paleargid	0.6	surface soil	0	-3.8	-6	Gardner, 1984
Lower La Mesa, Las Cruces, New Mexico, USA	Petrocalcic Paleargid	1.9	surface soil	0	-3.8	-6	Gardner, 1984
Lower La Mesa, Las Cruces, New Mexico, USA	Petrocalcic Paleargid	3.4	surface soil	0	-4	-5.8	Gardner, 1984
Lower La Mesa, Las Cruces, New Mexico, USA	Petrocalcic Paleargid	2.8	surface soil	0	-3.6	-5.8	Gardner, 1984
Lower La Mesa, Las Cruces, New Mexico, USA	Petrocalcic Paleargid	2.2	surface soil	0	-3.4	-5.8	Gardner, 1984
Lower La Mesa, Las Cruces, New Mexico, USA	Petrocalcic Paleargid	0.25	surface soil	0	-6.4	-4.1	Gardner, 1984
Pali 1, 24 cm, India	modern soil	not given	Holocene	0	-0.77	-3.98	Salomons et al. 1978			Excluded because data are from seven different soils across ~ 2 degrees of latitude
Pali 11, India	modern soil	not given	Holocene	0	0.13	-3.84	Salomons et al. 1978
Pali 2, 44 cm, India	modern soil	not given	Holocene	0	-0.87	-4.43	Salomons et al. 1978
Pali 3, 64 cm, India	modern soil	not given	Holocene	0	-0.38	-4.6	Salomons et al. 1978
Pali 4, 84 cm, India	modern soil	not given	Holocene	0	-2	-5	Salomons et al. 1978
Pali 5, 104 cm, India	modern soil	not given	Holocene	0	-0.6	-4.06	Salomons et al. 1978
Pali 6, India	modern soil	not given	Holocene	0	-0.38	-2.98	Salomons et al. 1978
Pali 7, India	modern soil	not given	Holocene	0	0.65	-3.58	Salomons et al. 1978
Pali profile 4 cm, India	modern soil	not given	Holocene	0	-0.98	-5.22	Salomons et al. 1978
PaM-1a, Panamint Mountains, Nevada, USA	surface soil (Aridisol)	surface soil	Holocene	0	-1.7	-0.4	Quade et al 1989			Excluded because data are from three different profiles spanning from 200m - 2400m elevation
PaM-1b, Panamint Mountains, Nevada, USA	surface soil (Aridisol)	surface soil	Holocene	0	-0.4	-3.5	Quade et al 1989
PaM-1c, Panamint Mountains, Nevada, USA	surface soil (Aridisol)	surface soil	Holocene	0	0.9	-6.2	Quade et al 1989
PaM-1d, Panamint Mountains, southern Nevada, USA	surface soil (Aridisol)	surface soil	Holocene	0	-3.3	-7	Quade et al 1989
PaM-1d, Panamint Mountains, southern Nevada, USA	surface soil (Aridisol)	surface soil	Holocene	0	1.6	-6.4	Quade et al 1989
PaM-1d, Panamint Mountains, southern Nevada, USA	surface soil (Aridisol)	surface soil	Holocene	0	-0.2	-6.3	Quade et al 1989
PaM-1d, Panamint Mountains, southern Nevada, USA	surface soil (Aridisol)	surface soil	Holocene	0	0.7	-5.8	Quade et al 1989
PaM-1d, Panamint Mountains, southern Nevada, USA	surface soil (Aridisol)	surface soil	Holocene	0	2.2	-5.4	Quade et al 1989
PaM-1d, Panamint Mountains, southern Nevada, USA	surface soil (Aridisol)	surface soil	Holocene	0	5.9	-4.3	Quade et al 1989
PaM-1d, Panamint Mountains, southern Nevada, USA	surface soil (Aridisol)	surface soil	Holocene	0	0.5	-4	Quade et al 1989
PaM-1d, Panamint Mountains, southern Nevada, USA	surface soil (Aridisol)	surface soil	Holocene	0	6.1	-3.8	Quade et al 1989
PaM-1d, Panamint Mountains, southern Nevada, USA	surface soil (Aridisol)	surface soil	Holocene	0	5	-3.6	Quade et al 1989
PaM-1d, Panamint Mountains, southern Nevada, USA	surface soil (Aridisol)	surface soil	Holocene	0	-0.6	-3.4	Quade et al 1989
PaM-1d, Panamint Mountains, southern Nevada, USA	surface soil (Aridisol)	surface soil	Holocene	0	0.4	-3.3	Quade et al 1989
PaM-1d, Panamint Mountains, southern Nevada, USA	surface soil (Aridisol)	surface soil	Holocene	0	-1.1	-3.1	Quade et al 1989
PaM-1d, Panamint Mountains, southern Nevada, USA	surface soil (Aridisol)	surface soil	Holocene	0	2.6	-3	Quade et al 1989
PaM-1d, Panamint Mountains, southern Nevada, USA	surface soil (Aridisol)	surface soil	Holocene	0	2.5	-2.4	Quade et al 1989
PaM-3b, Panamint Mountains, Nevada, USA	surface soil (Aridisol)	surface soil	Holocene	0	-8.1	-11.8	Quade et al 1989
PaM-3d, Panamint Mountains, Nevada, USA	surface soil (Aridisol)	surface soil	Holocene	0	-7.5	-11.6	Quade et al 1989
PaM-4a, Panamint Mountains, Nevada, USA	surface soil (Aridisol)	surface soil	Holocene	0	-8	-11.9	Quade et al 1989
PaM-4c, Panamint Mountains, Nevada, USA	surface soil (Aridisol)	surface soil	Holocene	0	-7.7	-11.9	Quade et al 1989
Picacho, Las Cruces, New Mexico, USA	Typic Haplargid	1	surface soil	0	-0.4	-4.3	Gardner, 1984
Picacho, Las Cruces, New Mexico, USA	Typic Haplargid	1.2	surface soil	0	-2.4	-4.2	Gardner, 1984			Excluded because n < 8
Picacho, Las Cruces, New Mexico, USA	Typic Haplargid	0.8	surface soil	0	-0.6	-4.2	Gardner, 1984
Picacho, Las Cruces, New Mexico, USA	Typic Haplargid	0.6	surface soil	0	-1.2	-3.1	Gardner, 1984
Picacho, Las Cruces, New Mexico, USA	Typic Haplargid	0.2	surface soil	0	-6	-2.3	Gardner, 1984
Picacho, Las Cruces, New Mexico, USA	Typic Haplargid	0.4	surface soil	0	-3	-2.1	Gardner, 1984
Pioche, Nevada, USA	Typic Paleorthid	1.9	surface soil	0	-5.4	-12.2	Gardner, 1984			Excluded because n < 8
Pioche, Nevada, USA	Typic Paleorthid	1.5	surface soil	0	-5.8	-10.9	Gardner, 1984
Pioche, Nevada, USA	Typic Paleorthid	1.1	surface soil	0	-5.8	-10.9	Gardner, 1984
Pioche, Nevada, USA	Typic Paleorthid	0.7	surface soil	0	-6	-10.8	Gardner, 1984
Pioche, Nevada, USA	Typic Paleorthid	0.1	surface soil	0	-5.7	-10.7	Gardner, 1984
Pioche, Nevada, USA	Typic Paleorthid	0.5	surface soil	0	-5.3	-10.7	Gardner, 1984
PiVM-1a, Pine Valley Mountains, southern Utah, USA	surface soil (Aridisol)	surface soil	Holocene	0	-6.1	-11.1	Quade et al 1989
PiVM-1d, Pine Valley Mountains, southern Utah, USA	surface soil (Aridisol)	surface soil	Holocene	0	-6.1	-11.9	Quade et al 1989
PiVM-2a, Pine Valley Mountains, southern Utah, USA	surface soil (Aridisol)	surface soil	Holocene	0	-8.1	-11.2	Quade et al 1989
PiVM-2b, Pine Valley Mountains, southern Utah, USA	surface soil (Aridisol)	surface soil	Holocene	0	-7.5	-10	Quade et al 1989
PiVM-2c, Pine Valley Mountains, southern Utah, USA	surface soil (Aridisol)	surface soil	Holocene	0	-7.7	-11.2	Quade et al 1989
SM-1b, Spring Mountains, southern Nevada, USA	surface soil (Aridisol)	surface soil	Holocene	0	-1.9	-7.8	Quade et al 1989
SM-1c, Spring Mountains, southern Nevada, USA	surface soil (Aridisol)	surface soil	Holocene	0	-1.2	-7.8	Quade et al 1989
SM-2a, Spring Mountains, southern Nevada, USA	surface soil (Aridisol)	surface soil	Holocene	0	-3.1	-8.8	Quade et al 1989
SM-2b, Spring Mountains, southern Nevada, USA	surface soil (Aridisol)	surface soil	Holocene	0	-4.6	-11.9	Quade et al 1989			Included, but updated slope to represent samples from soil "SM 2B" only. Here, 1440 m ASL, MAT 13.4 (Quade et al., 1989)
SM-2b, Spring Mountains, southern Nevada, USA	surface soil (Aridisol)	surface soil	Holocene	0	-4.2	-11.2	Quade et al 1989			Previosuly, slope listed was for all samples from the Spring Mountains (e.g., SM 2 - SM 6)
SM-2b, Spring Mountains, southern Nevada, USA	surface soil (Aridisol)	surface soil	Holocene	0	-4	-11.2	Quade et al 1989
SM-2b, Spring Mountains, southern Nevada, USA	surface soil (Aridisol)	surface soil	Holocene	0	-3.8	-11.1	Quade et al 1989
SM-2b, Spring Mountains, southern Nevada, USA	surface soil (Aridisol)	surface soil	Holocene	0	-3.8	-10.8	Quade et al 1989
SM-2b, Spring Mountains, southern Nevada, USA	surface soil (Aridisol)	surface soil	Holocene	0	-3.8	-10.8	Quade et al 1989
SM-2b, Spring Mountains, southern Nevada, USA	surface soil (Aridisol)	surface soil	Holocene	0	-2.8	-10.5	Quade et al 1989
SM-2b, Spring Mountains, southern Nevada, USA	surface soil (Aridisol)	surface soil	Holocene	0	-2.1	-10.3	Quade et al 1989
SM-2b, Spring Mountains, southern Nevada, USA	surface soil (Aridisol)	surface soil	Holocene	0	-3.5	-10.1	Quade et al 1989
SM-2b, Spring Mountains, southern Nevada, USA	surface soil (Aridisol)	surface soil	Holocene	0	3.7	-9.4	Quade et al 1989
SM-2b, Spring Mountains, southern Nevada, USA	surface soil (Aridisol)	surface soil	Holocene	0	-2	-9.2	Quade et al 1989
SM-2b, Spring Mountains, southern Nevada, USA	surface soil (Aridisol)	surface soil	Holocene	0	-0.1	-8.8	Quade et al 1989
SM-2b, Spring Mountains, southern Nevada, USA	surface soil (Aridisol)	surface soil	Holocene	0	-1.7	-8.7	Quade et al 1989
SM-2b, Spring Mountains, southern Nevada, USA	surface soil (Aridisol)	surface soil	Holocene	0	-0.4	-8.7	Quade et al 1989
SM-2b, Spring Mountains, southern Nevada, USA	surface soil (Aridisol)	surface soil	Holocene	0	3.3	-8.3	Quade et al 1989
SM-2b, Spring Mountains, southern Nevada, USA	surface soil (Aridisol)	surface soil	Holocene	0	4.6	-7.9	Quade et al 1989
SM-2b, Spring Mountains, southern Nevada, USA	surface soil (Aridisol)	surface soil	Holocene	0	5.3	-7.3	Quade et al 1989
SM-2b, Spring Mountains, southern Nevada, USA	surface soil (Aridisol)	surface soil	Holocene	0	1.5	-7.1	Quade et al 1989
SM-2b, Spring Mountains, southern Nevada, USA	surface soil (Aridisol)	surface soil	Holocene	0	4.9	-5.3	Quade et al 1989
SM-3(B)a, Spring Mountains, southern Nevada, USA	surface soil (Aridisol)	surface soil	Holocene	0	-4.5	-11.9	Quade et al 1989
SM-3(B)a, Spring Mountains, southern Nevada, USA	surface soil (Aridisol)	surface soil	Holocene	0	-4.9	-11.8	Quade et al 1989
SM-3(B)a, Spring Mountains, southern Nevada, USA	surface soil (Aridisol)	surface soil	Holocene	0	-4.7	-11.6	Quade et al 1989
SM-3(B)a, Spring Mountains, southern Nevada, USA	surface soil (Aridisol)	surface soil	Holocene	0	-4.4	-11.6	Quade et al 1989
SM-3(B)a, Spring Mountains, southern Nevada, USA	surface soil (Aridisol)	surface soil	Holocene	0	-4.8	-11.5	Quade et al 1989
SM-3(B)a, Spring Mountains, southern Nevada, USA	surface soil (Aridisol)	surface soil	Holocene	0	-4.7	-11.5	Quade et al 1989
SM-3(B)a, Spring Mountains, southern Nevada, USA	surface soil (Aridisol)	surface soil	Holocene	0	-4.7	-11.2	Quade et al 1989
SM-3(B)a, Spring Mountains, southern Nevada, USA	surface soil (Aridisol)	surface soil	Holocene	0	-4.7	-11.1	Quade et al 1989
SM-3(B)a, Spring Mountains, southern Nevada, USA	surface soil (Aridisol)	surface soil	Holocene	0	-4.4	-11.1	Quade et al 1989
SM-3(B)a, Spring Mountains, southern Nevada, USA	surface soil (Aridisol)	surface soil	Holocene	0	-4.3	-11.1	Quade et al 1989
SM-3(B)a, Spring Mountains, southern Nevada, USA	surface soil (Aridisol)	surface soil	Holocene	0	-4.3	-11	Quade et al 1989
SM-3(B)a, Spring Mountains, southern Nevada, USA	surface soil (Aridisol)	surface soil	Holocene	0	-5.1	-10.8	Quade et al 1989
SM-3(B)a, Spring Mountains, southern Nevada, USA	surface soil (Aridisol)	surface soil	Holocene	0	-4.6	-10.7	Quade et al 1989
SM-3(B)a, Spring Mountains, southern Nevada, USA	surface soil (Aridisol)	surface soil	Holocene	0	-1.6	-10.6	Quade et al 1989
SM-3(B)a, Spring Mountains, southern Nevada, USA	surface soil (Aridisol)	surface soil	Holocene	0	-3.8	-9.8	Quade et al 1989
SM-3(B)a, Spring Mountains, southern Nevada, USA	surface soil (Aridisol)	surface soil	Holocene	0	-4.3	-9.5	Quade et al 1989
SM-3(B)a, Spring Mountains, southern Nevada, USA	surface soil (Aridisol)	surface soil	Holocene	0	0	-9.3	Quade et al 1989
SM-3(B)a, Spring Mountains, southern Nevada, USA	surface soil (Aridisol)	surface soil	Holocene	0	-0.9	-8.5	Quade et al 1989
SM-3(B)a, Spring Mountains, southern Nevada, USA	surface soil (Aridisol)	surface soil	Holocene	0	-1.3	-8.3	Quade et al 1989
SM-3(B)a, Spring Mountains, southern Nevada, USA	surface soil (Aridisol)	surface soil	Holocene	0	0	-7.5	Quade et al 1989
Tajura 1 35 cm, Libya	modern soil	not given	Holocene	0	-6.05	-4.62	Salomons et al. 1978
Tajura 1 37 cm, Libya	modern soil	not given	Holocene	0	-5.16	-5.19	Salomons et al. 1978
Tajura 1 62 cm, Libya	modern soil	not given	Holocene	0	-6.25	-4.99	Salomons et al. 1978
Tajura 1 72 cm, Libya	modern soil	not given	Holocene	0	-6.61	-4.74	Salomons et al. 1978
Tajura 1 82 cm, Libya	modern soil	not given	Holocene	0	-6.43	-4.71	Salomons et al. 1978
Jornada I, Las Cruces, New Mexico, USA	Ustollic Haplargid	0.8	surface soil	0	-0.7	-5.4	Gardner, 1984
Jornada I, Las Cruces, New Mexico, USA	Ustollic Haplargid	0.95	surface soil	0	-0.4	-5.4	Gardner, 1984
Jornada I, Las Cruces, New Mexico, USA	Ustollic Haplargid	1.1	surface soil	0	-0.7	-5.3	Gardner, 1984
Jornada I, Las Cruces, New Mexico, USA	Ustollic Haplargid	1.25	surface soil	0	-0.6	-5.2	Gardner, 1984
Jornada I, Las Cruces, New Mexico, USA	Ustollic Haplargid	1.6	surface soil	0	-0.8	-5.1	Gardner, 1984
Jornada I, Las Cruces, New Mexico, USA	Ustollic Haplargid	1.4	surface soil	0	-0.5	-5.1	Gardner, 1984
Jornada II, Las Cruces, New Mexico, USA	Ustollic Haplargid	not given	surface soil	0	-1.33	-3.07	Gardner, 1984
Lake Charles series vertisols, SE Texas	modern soil	0.7	Holocene	0	-3.18	-3.77	Miller 2000 MS thesis		Site 157		Excluded because values reported are for "soft carbonate" and are pooled with soil organic matter d13C and d18O
Lake Charles series vertisols, SE Texas	modern soil	0.5	Holocene	0	-4.6	-3.73	Miller 2000 MS thesis		Site 157
Lake Charles series vertisols, SE Texas	modern soil	0.4	Holocene	0	-2.72	-3.29	Miller 2000 MS thesis		Site 157
Lake Charles series vertisols, SE Texas	modern soil	0.6	Holocene	0	-3.72	-3.61	Miller 2000 MS thesis		Site 157
Lake Charles series vertisols, SE Texas	modern soil	0.6	Holocene	0	-4.23	-3.61	Miller 2000 MS thesis		Site 157
Lake Charles series vertisols, SE Texas	modern soil	0.2	Holocene	0	-3.41	-3.03	Miller 2000 MS thesis		Site 157
Lake Charles series vertisols, SE Texas	modern soil	0.7	Holocene	0	-3.9	-3.37	Miller 2000 MS thesis		Site 157
Lake Charles series vertisols, SE Texas	modern soil	0.8	Holocene	0	-1.36	-3.38	Miller 2000 MS thesis		Site 157
Lake Charles series vertisols, SE Texas	modern soil	0.3	Holocene	0	-2.37	-3.37	Miller 2000 MS thesis		Site 157
Lake Charles series vertisols, SE Texas	modern soil	0.2	Holocene	0	-2.02	-3.57	Miller 2000 MS thesis		Site 157
Lake Charles series vertisols, SE Texas	modern soil	1.2	Holocene	0	-3.31	-3.33	Miller 2000 MS thesis		Site 157
Lake Charles series vertisols, SE Texas	modern soil	1.1	Holocene	0	-3.25	-3.37	Miller 2000 MS thesis		Site 157
Lake Charles series vertisols, SE Texas	modern soil	1	Holocene	0	-3.24	-3.38	Miller 2000 MS thesis		Site 157
Lake Charles series vertisols, SE Texas	modern soil	1.4	Holocene	0	-2.89	-3.45	Miller 2000 MS thesis		Site 157
Lake Charles series vertisols, SE Texas	modern soil	1.1	Holocene	0	-3.06	-3.34	Miller 2000 MS thesis		Site 157
Lake Charles series vertisols, SE Texas	modern soil	1.4	Holocene	0	-2.18	-3.5	Miller 2000 MS thesis		Site 157
Lake Charles series vertisols, SE Texas	modern soil	1.3	Holocene	0	-2.68	-3.3	Miller 2000 MS thesis		Site 157
Lake Charles series vertisols, SE Texas	modern soil	1.3	Holocene	0	-2.82	-3.34	Miller 2000 MS thesis		Site 157
Lake Charles series vertisols, SE Texas	modern soil	0.9	Holocene	0	-2.99	-3.36	Miller 2000 MS thesis		Site 157
Lake Charles series vertisols, SE Texas	modern soil	1.6	Holocene	0	-3.23	-3.3	Miller 2000 MS thesis		Site 157
Lake Charles series vertisols, SE Texas	modern soil		Holocene	0	-4.78	-3.31	Miller 2000 MS thesis		Site 157
Lake Charles series vertisols, SE Texas	modern soil		Holocene	0	-3.31	-3.06	Miller 2000 MS thesis		Site 157
Lake Charles series vertisols, SE Texas	modern soil		Holocene	0	-6.31	-3.16	Miller 2000 MS thesis		Site 157
Lake Charles series vertisols, SE Texas	modern soil		Holocene	0	-3.84	-5.3	Miller 2000 MS thesis		Site 157
Lake Charles series vertisols, SE Texas	modern soil		Holocene	0	-4.16	-3.19	Miller 2000 MS thesis		Site 157
Lake Charles series vertisols, SE Texas	modern soil		Holocene	0	-3.68	-3.01	Miller 2000 MS thesis		Site 157
Lake Charles series vertisols, SE Texas	modern soil		Holocene	0	-4.51	-6.04	Miller 2000 MS thesis		Site 157
Lake Charles series vertisols, SE Texas	modern soil		Holocene	0	-4.18	-3.19	Miller 2000 MS thesis		Site 157
Lake Charles series vertisols, SE Texas	modern soil		Holocene	0	-4.23	-3.46	Miller 2000 MS thesis		Site 201
Lake Charles series vertisols, SE Texas	modern soil		Holocene	0	-4.33	-3.96	Miller 2000 MS thesis		Site 201
Lake Charles series vertisols, SE Texas	modern soil		Holocene	0	-4.01	-3.26	Miller 2000 MS thesis		Site 201
Lake Charles series vertisols, SE Texas	modern soil		Holocene	0	-3.9	-3.43	Miller 2000 MS thesis		Site 201
Lake Charles series vertisols, SE Texas	modern soil		Holocene	0	-4.22	-3.16	Miller 2000 MS thesis		Site 201
Lake Charles series vertisols, SE Texas	modern soil		Holocene	0	-3.95	-3.34	Miller 2000 MS thesis		Site 201
Lake Charles series vertisols, SE Texas	modern soil		Holocene	0	-4.06	-3.21	Miller 2000 MS thesis		Site 201
Lake Charles series vertisols, SE Texas	modern soil		Holocene	0	-5.15	-3.53	Miller 2000 MS thesis		Site 201
Lake Charles series vertisols, SE Texas	modern soil		Holocene	0	-4.96	-3.45	Miller 2000 MS thesis		Site 201
Lake Charles series vertisols, SE Texas	modern soil		Holocene	0	-5.75	-3.26	Miller 2000 MS thesis		Site 201
Lake Charles series vertisols, SE Texas	modern soil		Holocene	0	-4.64	-3.33	Miller 2000 MS thesis		Site 201
Lake Charles series vertisols, SE Texas	modern soil		Holocene	0	-3.82	-2.92	Miller 2000 MS thesis		Site 201
Lake Charles series vertisols, SE Texas	modern soil		Holocene	0	-4.27	-2.49	Miller 2000 MS thesis		Site 201
Lake Charles series vertisols, SE Texas	modern soil		Holocene	0	-4.95	-2.93	Miller 2000 MS thesis		Site 201
Lake Charles series vertisols, SE Texas	modern soil		Holocene	0	-3.7	-3.14	Miller 2000 MS thesis		Site 201
Lake Charles series vertisols, SE Texas	modern soil		Holocene	0	-4.63	-2.97	Miller 2000 MS thesis		Site 201
Lake Charles series vertisols, SE Texas	modern soil		Holocene	0	-3.91	-2.32	Miller 2000 MS thesis		Site 201

[truncated: 1 more sheets: Fig_5]
